# Supplementary material for: 1,1′-Bis[bis­(4-meth­oxy­phen­yl)phosphan­yl]ferrocene
Source: Acta Crystallogr Sect E Struct Rep Online. 2012 Jun 16;68(Pt 7):m922. doi: 10.1107/S1600536812026293 (PMC3393188; doi:10.1107/S1600536812026293)
Supplement: Supplementary file 1 [file e-68-0m922-sup1.cif]

##############################################################################
#                                                                            #
# This CIF contains the data in a paper accepted for publication in          #
# Acta Crystallographica Section E. It conforms to the requirements of       #
# Notes for Authors for Acta Crystallographica Section E, and has been       #
# peer reviewed under the auspices of the IUCr Commission on Journals.       #
#                                                                            #
# Full details of the Crystallographic Information File format               #
# are given in the paper "The Crystallographic Information File (CIF):       #
# a New Standard Archive File for Crystallography" by S. R. Hall, F. H.      #
# Allen and I. D. Brown [Acta Cryst. (1991), A47, 655-685].                  #
#                                                                            #
# The current version of the core CIF dictionary is obtainable from          #
# ftp://ftp.iucr.org/pub/cif_core.dic.                                       #
#                                                                            #
# Software is freely available for graphical display of the structure(s)     #
# in this CIF. For information consult the CIF software page                 #
# http://www.iucr.org/resources/cif/software.                                #
#                                                                            #
# This file may be used for bona fide research purposes within the           #
# scientific community so long as proper attribution is given to the journal # 
# article from which it was obtained.                                        #
#                                                                            #
##############################################################################
data_I
_audit_creation_method     SHELXL-97
_chemical_name_systematic
;
1,1'-Bis[bis(4-methoxyphenyl)phosphanyl]ferrocene
;
_chemical_name_common     ?
_chemical_formula_moiety     'C38 H36 Fe O4 P2'
_chemical_formula_sum     'C38 H36 Fe O4 P2'
_chemical_formula_iupac     '[Fe (C19 H18 O2 P)2]'
_chemical_formula_weight     674.46
_chemical_melting_point     ?
_symmetry_cell_setting     monoclinic
_symmetry_space_group_name_H-M     'C 2/c'
_symmetry_space_group_name_Hall     '-C 2yc'
loop_
    _symmetry_equiv_pos_as_xyz
    'x, y, z'
    '-x, y, -z+1/2'
    'x+1/2, y+1/2, z'
    '-x+1/2, y+1/2, -z+1/2'
    '-x, -y, -z'
    'x, -y, z-1/2'
    '-x+1/2, -y+1/2, -z'
    'x+1/2, -y+1/2, z-1/2'
_cell_length_a     19.0790(8)
_cell_length_b     9.9445(4)
_cell_length_c     17.5663(8)
_cell_angle_alpha     90.00
_cell_angle_beta     102.3860(10)
_cell_angle_gamma     90.00
_cell_volume     3255.3(2)
_cell_formula_units_Z     4
_cell_measurement_reflns_used     9910
_cell_measurement_theta_min     2.25
_cell_measurement_theta_max     28.33
_cell_measurement_temperature     173(2)
_exptl_crystal_description     block
_exptl_crystal_colour     yellow
_exptl_crystal_size_max     0.48
_exptl_crystal_size_mid     0.46
_exptl_crystal_size_min     0.32
_exptl_crystal_density_diffrn     1.376
_exptl_crystal_density_meas     ?
_exptl_crystal_density_method     'not measured'
_exptl_crystal_F_000     1408
_exptl_absorpt_coefficient_mu     0.602
_exptl_absorpt_correction_type     multi-scan
_exptl_absorpt_process_details     '(SADABS; Sheldrick, 1996)'
_exptl_absorpt_correction_T_min     0.7610
_exptl_absorpt_correction_T_max     0.8307
_exptl_special_details     ?
_diffrn_ambient_temperature     173(2)
_diffrn_radiation_type     MoK\a
_diffrn_radiation_wavelength     0.71073
_diffrn_radiation_source     'fine-focus sealed tube'
_diffrn_radiation_monochromator     graphite
_diffrn_measurement_device_type     'Bruker SMART CCD area-detector'
_diffrn_measurement_method     '\f and \w scans'
_diffrn_detector_area_resol_mean     ?
_diffrn_reflns_number     18254
_diffrn_reflns_av_R_equivalents     0.0193
_diffrn_reflns_av_sigmaI/netI     0.0125
_diffrn_reflns_theta_min     2.19
_diffrn_reflns_theta_max     25.01
_diffrn_reflns_theta_full     25.01
_diffrn_measured_fraction_theta_max     1.000
_diffrn_measured_fraction_theta_full     1.000
_diffrn_reflns_limit_h_min     -22
_diffrn_reflns_limit_h_max     22
_diffrn_reflns_limit_k_min     -11
_diffrn_reflns_limit_k_max     11
_diffrn_reflns_limit_l_min     -20
_diffrn_reflns_limit_l_max     20
_diffrn_standards_number     0
_diffrn_standards_interval_count     .
_diffrn_standards_interval_time     .
_diffrn_standards_decay_%     ?
_refine_special_details
;
Refinement of <i>F</i>^2^ against ALL reflections. The weighted <i>R</i>-factor
<i>wR</i> and goodness of fit <i>S</i> are based on <i>F</i>^2^, conventional
<i>R</i>-factors <i>R</i> are based on <i>F</i>, with <i>F</i> set to zero for
negative <i>F</i>^2^. The threshold expression of <i>F</i>^2^ >
\s(<i>F</i>^2^) is used only for calculating <i>R</i>-factors(gt) <i>etc</i>.
and is not relevant to the choice of reflections for refinement.
<i>R</i>-factors based on <i>F</i>^2^ are statistically about twice as large
as those based on <i>F</i>, and <i>R</i>- factors based on ALL data will be
even larger.
;
_reflns_number_total     2869
_reflns_number_gt     2740
_reflns_threshold_expression     I>2\s(I)
_refine_ls_structure_factor_coef     Fsqd
_refine_ls_matrix_type     full
_refine_ls_R_factor_all     0.0273
_refine_ls_R_factor_gt     0.0259
_refine_ls_wR_factor_gt     0.0679
_refine_ls_wR_factor_ref     0.0695
_refine_ls_goodness_of_fit_ref     1.038
_refine_ls_restrained_S_all     1.038
_refine_ls_number_reflns     2869
_refine_ls_number_parameters     204
_refine_ls_number_restraints     0
_refine_ls_hydrogen_treatment     constr
_refine_ls_weighting_scheme     calc
_refine_ls_weighting_details
         'calc w=1/[\s^2^(Fo^2^)+(0.0343P)^2^+3.7311P] where P=(Fo^2^+2Fc^2^)/3'
_atom_sites_solution_hydrogens     geom
_atom_sites_solution_primary     direct
_atom_sites_solution_secondary     difmap
_refine_ls_shift/su_max     0.000
_refine_ls_shift/su_mean     0.000
_refine_diff_density_max     0.337
_refine_diff_density_min     -0.175
_refine_ls_extinction_method     none
_refine_ls_extinction_coef     ?
loop_
    _atom_type_symbol
    _atom_type_description
    _atom_type_scat_dispersion_real
    _atom_type_scat_dispersion_imag
    _atom_type_scat_source
    'C' 'C' 0.0033 0.0016
                         'International Tables Vol C Tables 4.2.6.8 and 6.1.1.4'
    'H' 'H' 0.0000 0.0000
                         'International Tables Vol C Tables 4.2.6.8 and 6.1.1.4'
    'O' 'O' 0.0106 0.0060
                         'International Tables Vol C Tables 4.2.6.8 and 6.1.1.4'
    'Fe' 'Fe' 0.3463 0.8444
                         'International Tables Vol C Tables 4.2.6.8 and 6.1.1.4'
    'P' 'P' 0.1023 0.0942
                         'International Tables Vol C Tables 4.2.6.8 and 6.1.1.4'
_computing_data_collection     'SMART (Bruker, 2007)'
_computing_cell_refinement     'SAINT (Bruker, 2007)'
_computing_data_reduction     'SAINT (Bruker, 2007)'
_computing_structure_solution     'SHELXS97 (Sheldrick, 2008)'
_computing_structure_refinement     'SHELXL97 (Sheldrick, 2008)'
_computing_molecular_graphics     'SHELXTL (Sheldrick, 2008)'
_computing_publication_material     'SHELXTL (Sheldrick, 2008)'
loop_
    _atom_site_type_symbol
    _atom_site_label
    _atom_site_fract_x
    _atom_site_fract_y
    _atom_site_fract_z
    _atom_site_U_iso_or_equiv
    _atom_site_adp_type
    _atom_site_calc_flag
    _atom_site_refinement_flags
    _atom_site_occupancy
    _atom_site_symmetry_multiplicity
    _atom_site_disorder_assembly
    _atom_site_disorder_group
    Fe Fe1 0.0000 0.11062(3) 0.2500 0.02319(10) Uani d S 1 2 . .
    P P1 0.11216(2) 0.17867(4) 0.12853(2) 0.02453(11) Uani d . 1 1 . .
    O O1 0.06477(7) 0.44156(13) -0.18422(7) 0.0424(3) Uani d . 1 1 . .
    O O2 0.22904(6) -0.37992(11) 0.13592(7) 0.0382(3) Uani d . 1 1 . .
    C C1 0.09423(8) 0.23741(15) 0.02723(9) 0.0248(3) Uani d . 1 1 . .
    C C2 0.03081(9) 0.30448(18) -0.00579(10) 0.0366(4) Uani d . 1 1 . .
    H H2A -0.0076 0.3054 0.0209 0.044 Uiso calc R 1 1 . .
    C C3 0.02282(10) 0.3694(2) -0.07642(11) 0.0414(4) Uani d . 1 1 . .
    H H3A -0.0210 0.4140 -0.0979 0.050 Uiso calc R 1 1 . .
    C C4 0.07794(9) 0.37024(16) -0.11638(9) 0.0302(3) Uani d . 1 1 . .
    C C5 0.14120(8) 0.30234(16) -0.08555(9) 0.0298(3) Uani d . 1 1 . .
    H H5A 0.1791 0.3003 -0.1129 0.036 Uiso calc R 1 1 . .
    C C6 0.14846(8) 0.23725(16) -0.01420(9) 0.0287(3) Uani d . 1 1 . .
    H H6A 0.1919 0.1912 0.0068 0.034 Uiso calc R 1 1 . .
    C C7 0.14856(8) 0.00986(15) 0.12251(9) 0.0250(3) Uani d . 1 1 . .
    C C8 0.19314(8) -0.04129(16) 0.18999(9) 0.0280(3) Uani d . 1 1 . .
    H H8A 0.2058 0.0142 0.2349 0.034 Uiso calc R 1 1 . .
    C C9 0.21914(8) -0.17124(16) 0.19252(9) 0.0312(3) Uani d . 1 1 . .
    H H9A 0.2488 -0.2049 0.2390 0.037 Uiso calc R 1 1 . .
    C C10 0.20173(8) -0.25261(15) 0.12684(9) 0.0281(3) Uani d . 1 1 . .
    C C11 0.15920(8) -0.20285(16) 0.05856(9) 0.0298(3) Uani d . 1 1 . .
    H H11A 0.1484 -0.2574 0.0131 0.036 Uiso calc R 1 1 . .
    C C12 0.13253(8) -0.07256(16) 0.05713(9) 0.0292(3) Uani d . 1 1 . .
    H H12A 0.1028 -0.0392 0.0106 0.035 Uiso calc R 1 1 . .
    C C13 -0.08978(9) 0.16360(19) 0.16939(9) 0.0356(4) Uani d . 1 1 . .
    H H13A -0.1341 0.2053 0.1808 0.043 Uiso calc R 1 1 . .
    C C14 -0.02860(9) 0.23385(17) 0.15681(9) 0.0311(3) Uani d . 1 1 . .
    H H14A -0.0226 0.3338 0.1572 0.037 Uiso calc R 1 1 . .
    C C15 0.02275(8) 0.13737(16) 0.14232(8) 0.0261(3) Uani d . 1 1 . .
    C C16 -0.00775(9) 0.00717(17) 0.14745(9) 0.0314(3) Uani d . 1 1 . .
    H H16A 0.0158 -0.0808 0.1411 0.038 Uiso calc R 1 1 . .
    C C17 -0.07674(9) 0.02422(19) 0.16437(9) 0.0370(4) Uani d . 1 1 . .
    H H17A -0.1102 -0.0497 0.1719 0.044 Uiso calc R 1 1 . .
    C C18 0.21229(11) -0.46909(18) 0.07098(12) 0.0456(4) Uani d . 1 1 . .
    H H18A 0.2351 -0.5564 0.0854 0.068 Uiso calc R 1 1 . .
    H H18B 0.2301 -0.4313 0.0272 0.068 Uiso calc R 1 1 . .
    H H18C 0.1602 -0.4809 0.0557 0.068 Uiso calc R 1 1 . .
    C C19 0.11777(11) 0.4448(3) -0.22871(12) 0.0557(6) Uani d . 1 1 . .
    H H19A 0.1009 0.4995 -0.2755 0.084 Uiso calc R 1 1 . .
    H H19B 0.1275 0.3531 -0.2440 0.084 Uiso calc R 1 1 . .
    H H19C 0.1618 0.4842 -0.1977 0.084 Uiso calc R 1 1 . .
loop_
    _atom_site_aniso_label
    _atom_site_aniso_U_11
    _atom_site_aniso_U_22
    _atom_site_aniso_U_33
    _atom_site_aniso_U_12
    _atom_site_aniso_U_13
    _atom_site_aniso_U_23
    Fe1 0.02589(17) 0.02243(17) 0.02163(17) 0.000 0.00595(12) 0.000
    P1 0.0268(2) 0.0228(2) 0.0238(2) -0.00004(14) 0.00500(15) -0.00076(15)
    O1 0.0477(7) 0.0485(7) 0.0333(6) 0.0126(6) 0.0140(5) 0.0159(6)
    O2 0.0407(7) 0.0262(6) 0.0440(7) 0.0073(5) 0.0007(5) -0.0013(5)
    C1 0.0274(7) 0.0213(7) 0.0253(7) -0.0014(6) 0.0047(6) -0.0006(6)
    C2 0.0303(8) 0.0469(10) 0.0350(9) 0.0070(7) 0.0121(7) 0.0097(8)
    C3 0.0320(9) 0.0526(11) 0.0402(10) 0.0145(8) 0.0095(7) 0.0140(8)
    C4 0.0368(9) 0.0263(8) 0.0276(8) 0.0014(6) 0.0070(7) 0.0026(6)
    C5 0.0307(8) 0.0305(8) 0.0303(8) 0.0006(6) 0.0114(6) -0.0001(7)
    C6 0.0277(7) 0.0276(8) 0.0305(8) 0.0039(6) 0.0057(6) 0.0016(6)
    C7 0.0237(7) 0.0251(7) 0.0263(7) -0.0001(6) 0.0058(6) 0.0008(6)
    C8 0.0271(7) 0.0301(8) 0.0255(7) -0.0009(6) 0.0025(6) -0.0027(6)
    C9 0.0292(8) 0.0326(9) 0.0290(8) 0.0029(6) -0.0005(6) 0.0043(7)
    C10 0.0245(7) 0.0245(7) 0.0357(8) 0.0005(6) 0.0075(6) 0.0019(6)
    C11 0.0326(8) 0.0289(8) 0.0275(8) -0.0006(6) 0.0050(6) -0.0041(6)
    C12 0.0321(8) 0.0296(8) 0.0238(8) 0.0030(7) 0.0014(6) 0.0020(6)
    C13 0.0272(8) 0.0549(11) 0.0240(8) 0.0054(7) 0.0041(6) 0.0032(7)
    C14 0.0344(8) 0.0340(9) 0.0254(8) 0.0081(7) 0.0075(6) 0.0064(7)
    C15 0.0298(8) 0.0285(8) 0.0203(7) 0.0008(6) 0.0058(6) 0.0008(6)
    C16 0.0371(9) 0.0317(8) 0.0261(8) -0.0071(7) 0.0085(7) -0.0071(6)
    C17 0.0341(9) 0.0498(10) 0.0270(8) -0.0136(8) 0.0068(7) -0.0084(7)
    C18 0.0499(11) 0.0287(9) 0.0560(12) 0.0055(8) 0.0067(9) -0.0084(8)
    C19 0.0541(12) 0.0745(15) 0.0435(11) 0.0102(11) 0.0215(9) 0.0259(11)
_geom_special_details
;
All e.s.d.'s (except the e.s.d. in the dihedral angle between two l.s. planes)
are estimated using the full covariance matrix. The cell e.s.d.'s are taken
into account individually in the estimation of e.s.d.'s in distances, angles
and torsion angles; correlations between e.s.d.'s in cell parameters are only
used when they are defined by crystal symmetry. An approximate (isotropic)
treatment of cell e.s.d.'s is used for estimating e.s.d.'s involving l.s.
planes.
;
loop_
    _geom_bond_atom_site_label_1
    _geom_bond_atom_site_label_2
    _geom_bond_site_symmetry_2
    _geom_bond_distance
    _geom_bond_publ_flag
    Fe1 C14 . 2.0239(15) ?
    Fe1 C14 2 2.0239(15) ?
    Fe1 C13 2 2.0436(16) ?
    Fe1 C13 . 2.0437(16) ?
    Fe1 C15 . 2.0467(14) ?
    Fe1 C15 2 2.0468(14) ?
    Fe1 C17 . 2.0493(16) ?
    Fe1 C17 2 2.0493(16) ?
    Fe1 C16 2 2.0521(15) ?
    Fe1 C16 . 2.0521(15) ?
    P1 C15 . 1.8207(16) ?
    P1 C7 . 1.8284(15) ?
    P1 C1 . 1.8341(15) ?
    O1 C4 . 1.3630(19) ?
    O1 C19 . 1.405(2) ?
    O2 C10 . 1.3653(19) ?
    O2 C18 . 1.426(2) ?
    C1 C6 . 1.387(2) ?
    C1 C2 . 1.394(2) ?
    C2 C3 . 1.378(2) ?
    C2 H2A . 0.9500 ?
    C3 C4 . 1.384(2) ?
    C3 H3A . 0.9500 ?
    C4 C5 . 1.388(2) ?
    C5 C6 . 1.391(2) ?
    C5 H5A . 0.9500 ?
    C6 H6A . 0.9500 ?
    C7 C12 . 1.390(2) ?
    C7 C8 . 1.398(2) ?
    C8 C9 . 1.381(2) ?
    C8 H8A . 0.9500 ?
    C9 C10 . 1.390(2) ?
    C9 H9A . 0.9500 ?
    C10 C11 . 1.387(2) ?
    C11 C12 . 1.390(2) ?
    C11 H11A . 0.9500 ?
    C12 H12A . 0.9500 ?
    C13 C17 . 1.414(3) ?
    C13 C14 . 1.418(2) ?
    C13 H13A . 1.0000 ?
    C14 C15 . 1.432(2) ?
    C14 H14A . 1.0000 ?
    C15 C16 . 1.430(2) ?
    C16 C17 . 1.420(2) ?
    C16 H16A . 1.0000 ?
    C17 H17A . 1.0000 ?
    C18 H18A . 0.9800 ?
    C18 H18B . 0.9800 ?
    C18 H18C . 0.9800 ?
    C19 H19A . 0.9800 ?
    C19 H19B . 0.9800 ?
    C19 H19C . 0.9800 ?
loop_
    _geom_angle_atom_site_label_1
    _geom_angle_atom_site_label_2
    _geom_angle_atom_site_label_3
    _geom_angle_site_symmetry_1
    _geom_angle_site_symmetry_3
    _geom_angle
    _geom_angle_publ_flag
    C14 Fe1 C14 . 2 105.47(10) ?
    C14 Fe1 C13 . 2 116.41(7) ?
    C14 Fe1 C13 2 2 40.79(7) ?
    C14 Fe1 C13 . . 40.80(7) ?
    C14 Fe1 C13 2 . 116.41(7) ?
    C13 Fe1 C13 2 . 150.12(11) ?
    C14 Fe1 C15 . . 41.20(6) ?
    C14 Fe1 C15 2 . 126.51(6) ?
    C13 Fe1 C15 2 . 107.13(6) ?
    C13 Fe1 C15 . . 68.81(6) ?
    C14 Fe1 C15 . 2 126.51(6) ?
    C14 Fe1 C15 2 2 41.20(6) ?
    C13 Fe1 C15 2 2 68.81(6) ?
    C13 Fe1 C15 . 2 107.13(6) ?
    C15 Fe1 C15 . 2 165.06(9) ?
    C14 Fe1 C17 . . 68.53(7) ?
    C14 Fe1 C17 2 . 150.90(7) ?
    C13 Fe1 C17 2 . 167.79(8) ?
    C13 Fe1 C17 . . 40.43(8) ?
    C15 Fe1 C17 . . 68.65(6) ?
    C15 Fe1 C17 2 . 118.24(6) ?
    C14 Fe1 C17 . 2 150.90(7) ?
    C14 Fe1 C17 2 2 68.53(7) ?
    C13 Fe1 C17 2 2 40.43(8) ?
    C13 Fe1 C17 . 2 167.79(8) ?
    C15 Fe1 C17 . 2 118.24(6) ?
    C15 Fe1 C17 2 2 68.64(6) ?
    C17 Fe1 C17 . 2 130.42(11) ?
    C14 Fe1 C16 . 2 165.87(6) ?
    C14 Fe1 C16 2 2 68.74(7) ?
    C13 Fe1 C16 2 2 68.23(7) ?
    C13 Fe1 C16 . 2 129.00(7) ?
    C15 Fe1 C16 . 2 152.47(6) ?
    C15 Fe1 C16 2 2 40.85(6) ?
    C17 Fe1 C16 . 2 109.86(7) ?
    C17 Fe1 C16 2 2 40.52(7) ?
    C14 Fe1 C16 . . 68.74(7) ?
    C14 Fe1 C16 2 . 165.87(6) ?
    C13 Fe1 C16 2 . 129.01(7) ?
    C13 Fe1 C16 . . 68.23(7) ?
    C15 Fe1 C16 . . 40.85(6) ?
    C15 Fe1 C16 2 . 152.47(6) ?
    C17 Fe1 C16 . . 40.52(7) ?
    C17 Fe1 C16 2 . 109.86(7) ?
    C16 Fe1 C16 2 . 119.82(9) ?
    C15 P1 C7 . . 100.31(7) ?
    C15 P1 C1 . . 102.46(7) ?
    C7 P1 C1 . . 103.32(7) ?
    C4 O1 C19 . . 118.61(14) ?
    C10 O2 C18 . . 117.95(13) ?
    C6 C1 C2 . . 117.43(14) ?
    C6 C1 P1 . . 120.27(11) ?
    C2 C1 P1 . . 121.37(12) ?
    C3 C2 C1 . . 121.15(15) ?
    C3 C2 H2A . . 119.4 ?
    C1 C2 H2A . . 119.4 ?
    C2 C3 C4 . . 120.68(16) ?
    C2 C3 H3A . . 119.7 ?
    C4 C3 H3A . . 119.7 ?
    O1 C4 C3 . . 115.40(15) ?
    O1 C4 C5 . . 125.18(15) ?
    C3 C4 C5 . . 119.41(15) ?
    C4 C5 C6 . . 119.23(14) ?
    C4 C5 H5A . . 120.4 ?
    C6 C5 H5A . . 120.4 ?
    C1 C6 C5 . . 122.08(14) ?
    C1 C6 H6A . . 119.0 ?
    C5 C6 H6A . . 119.0 ?
    C12 C7 C8 . . 118.15(14) ?
    C12 C7 P1 . . 124.75(12) ?
    C8 C7 P1 . . 117.03(11) ?
    C9 C8 C7 . . 121.10(14) ?
    C9 C8 H8A . . 119.5 ?
    C7 C8 H8A . . 119.5 ?
    C8 C9 C10 . . 119.85(14) ?
    C8 C9 H9A . . 120.1 ?
    C10 C9 H9A . . 120.1 ?
    O2 C10 C11 . . 124.73(14) ?
    O2 C10 C9 . . 115.18(14) ?
    C11 C10 C9 . . 120.09(14) ?
    C10 C11 C12 . . 119.47(14) ?
    C10 C11 H11A . . 120.3 ?
    C12 C11 H11A . . 120.3 ?
    C11 C12 C7 . . 121.31(14) ?
    C11 C12 H12A . . 119.3 ?
    C7 C12 H12A . . 119.3 ?
    C17 C13 C14 . . 108.14(15) ?
    C17 C13 Fe1 . . 70.00(10) ?
    C14 C13 Fe1 . . 68.85(9) ?
    C17 C13 H13A . . 125.9 ?
    C14 C13 H13A . . 125.9 ?
    Fe1 C13 H13A . . 125.9 ?
    C13 C14 C15 . . 108.36(15) ?
    C13 C14 Fe1 . . 70.35(9) ?
    C15 C14 Fe1 . . 70.25(9) ?
    C13 C14 H14A . . 125.8 ?
    C15 C14 H14A . . 125.8 ?
    Fe1 C14 H14A . . 125.8 ?
    C16 C15 C14 . . 106.99(14) ?
    C16 C15 P1 . . 128.17(12) ?
    C14 C15 P1 . . 124.65(12) ?
    C16 C15 Fe1 . . 69.78(8) ?
    C14 C15 Fe1 . . 68.54(8) ?
    P1 C15 Fe1 . . 122.87(8) ?
    C17 C16 C15 . . 108.23(15) ?
    C17 C16 Fe1 . . 69.63(9) ?
    C15 C16 Fe1 . . 69.37(8) ?
    C17 C16 H16A . . 125.9 ?
    C15 C16 H16A . . 125.9 ?
    Fe1 C16 H16A . . 125.9 ?
    C13 C17 C16 . . 108.27(15) ?
    C13 C17 Fe1 . . 69.57(9) ?
    C16 C17 Fe1 . . 69.85(9) ?
    C13 C17 H17A . . 125.9 ?
    C16 C17 H17A . . 125.9 ?
    Fe1 C17 H17A . . 125.9 ?
    O2 C18 H18A . . 109.5 ?
    O2 C18 H18B . . 109.5 ?
    H18A C18 H18B . . 109.5 ?
    O2 C18 H18C . . 109.5 ?
    H18A C18 H18C . . 109.5 ?
    H18B C18 H18C . . 109.5 ?
    O1 C19 H19A . . 109.5 ?
    O1 C19 H19B . . 109.5 ?
    H19A C19 H19B . . 109.5 ?
    O1 C19 H19C . . 109.5 ?
    H19A C19 H19C . . 109.5 ?
    H19B C19 H19C . . 109.5 ?
loop_
    _geom_torsion_atom_site_label_1
    _geom_torsion_atom_site_label_2
    _geom_torsion_atom_site_label_3
    _geom_torsion_atom_site_label_4
    _geom_torsion_site_symmetry_1
    _geom_torsion_site_symmetry_2
    _geom_torsion_site_symmetry_3
    _geom_torsion_site_symmetry_4
    _geom_torsion
    _geom_torsion_publ_flag
    C15 P1 C1 C6 . . . . -158.86(12) ?
    C7 P1 C1 C6 . . . . -54.93(14) ?
    C15 P1 C1 C2 . . . . 32.47(15) ?
    C7 P1 C1 C2 . . . . 136.39(14) ?
    C6 C1 C2 C3 . . . . -0.8(3) ?
    P1 C1 C2 C3 . . . . 168.20(15) ?
    C1 C2 C3 C4 . . . . -0.3(3) ?
    C19 O1 C4 C3 . . . . -178.81(19) ?
    C19 O1 C4 C5 . . . . 2.0(3) ?
    C2 C3 C4 O1 . . . . -177.80(17) ?
    C2 C3 C4 C5 . . . . 1.4(3) ?
    O1 C4 C5 C6 . . . . 177.74(15) ?
    C3 C4 C5 C6 . . . . -1.4(2) ?
    C2 C1 C6 C5 . . . . 0.8(2) ?
    P1 C1 C6 C5 . . . . -168.32(12) ?
    C4 C5 C6 C1 . . . . 0.3(2) ?
    C15 P1 C7 C12 . . . . 77.75(14) ?
    C1 P1 C7 C12 . . . . -27.83(15) ?
    C15 P1 C7 C8 . . . . -99.24(12) ?
    C1 P1 C7 C8 . . . . 155.18(12) ?
    C12 C7 C8 C9 . . . . -1.7(2) ?
    P1 C7 C8 C9 . . . . 175.54(12) ?
    C7 C8 C9 C10 . . . . 0.9(2) ?
    C18 O2 C10 C11 . . . . -0.6(2) ?
    C18 O2 C10 C9 . . . . 179.14(15) ?
    C8 C9 C10 O2 . . . . -178.84(14) ?
    C8 C9 C10 C11 . . . . 0.9(2) ?
    O2 C10 C11 C12 . . . . 177.88(14) ?
    C9 C10 C11 C12 . . . . -1.9(2) ?
    C10 C11 C12 C7 . . . . 1.1(2) ?
    C8 C7 C12 C11 . . . . 0.7(2) ?
    P1 C7 C12 C11 . . . . -176.27(12) ?
    C14 Fe1 C13 C17 . . . . 119.74(14) ?
    C14 Fe1 C13 C17 2 . . . -157.13(9) ?
    C13 Fe1 C13 C17 2 . . . 169.20(10) ?
    C15 Fe1 C13 C17 . . . . 81.54(10) ?
    C15 Fe1 C13 C17 2 . . . -113.69(10) ?
    C17 Fe1 C13 C17 2 . . . -45.9(4) ?
    C16 Fe1 C13 C17 2 . . . -73.95(12) ?
    C16 Fe1 C13 C17 . . . . 37.49(10) ?
    C14 Fe1 C13 C14 2 . . . 83.13(13) ?
    C13 Fe1 C13 C14 2 . . . 49.46(9) ?
    C15 Fe1 C13 C14 . . . . -38.20(9) ?
    C15 Fe1 C13 C14 2 . . . 126.58(10) ?
    C17 Fe1 C13 C14 . . . . -119.74(14) ?
    C17 Fe1 C13 C14 2 . . . -165.6(3) ?
    C16 Fe1 C13 C14 2 . . . 166.31(10) ?
    C16 Fe1 C13 C14 . . . . -82.24(10) ?
    C17 C13 C14 C15 . . . . 1.07(18) ?
    Fe1 C13 C14 C15 . . . . 60.23(10) ?
    C17 C13 C14 Fe1 . . . . -59.16(11) ?
    C14 Fe1 C14 C13 2 . . . -112.69(11) ?
    C13 Fe1 C14 C13 2 . . . -154.99(10) ?
    C15 Fe1 C14 C13 . . . . 118.92(14) ?
    C15 Fe1 C14 C13 2 . . . -72.72(12) ?
    C17 Fe1 C14 C13 . . . . 37.24(10) ?
    C17 Fe1 C14 C13 2 . . . 173.79(14) ?
    C16 Fe1 C14 C13 2 . . . -48.9(3) ?
    C16 Fe1 C14 C13 . . . . 80.90(11) ?
    C14 Fe1 C14 C15 2 . . . 128.39(10) ?
    C13 Fe1 C14 C15 2 . . . 86.09(11) ?
    C13 Fe1 C14 C15 . . . . -118.92(14) ?
    C15 Fe1 C14 C15 2 . . . 168.36(7) ?
    C17 Fe1 C14 C15 . . . . -81.68(10) ?
    C17 Fe1 C14 C15 2 . . . 54.88(18) ?
    C16 Fe1 C14 C15 2 . . . -167.8(3) ?
    C16 Fe1 C14 C15 . . . . -38.02(9) ?
    C13 C14 C15 C16 . . . . -0.85(17) ?
    Fe1 C14 C15 C16 . . . . 59.44(10) ?
    C13 C14 C15 P1 . . . . -176.22(11) ?
    Fe1 C14 C15 P1 . . . . -115.93(11) ?
    C13 C14 C15 Fe1 . . . . -60.29(11) ?
    C7 P1 C15 C16 . . . . 0.58(15) ?
    C1 P1 C15 C16 . . . . 106.83(14) ?
    C7 P1 C15 C14 . . . . 174.94(13) ?
    C1 P1 C15 C14 . . . . -78.80(14) ?
    C7 P1 C15 Fe1 . . . . 89.69(10) ?
    C1 P1 C15 Fe1 . . . . -164.05(9) ?
    C14 Fe1 C15 C16 . . . . -118.64(13) ?
    C14 Fe1 C15 C16 2 . . . 171.34(10) ?
    C13 Fe1 C15 C16 2 . . . 130.58(10) ?
    C13 Fe1 C15 C16 . . . . -80.81(10) ?
    C15 Fe1 C15 C16 2 . . . -157.63(9) ?
    C17 Fe1 C15 C16 . . . . -37.27(10) ?
    C17 Fe1 C15 C16 2 . . . 88.20(11) ?
    C16 Fe1 C15 C16 2 . . . 55.0(2) ?
    C14 Fe1 C15 C14 2 . . . -70.02(15) ?
    C13 Fe1 C15 C14 2 . . . -110.77(10) ?
    C13 Fe1 C15 C14 . . . . 37.84(10) ?
    C15 Fe1 C15 C14 2 . . . -38.99(9) ?
    C17 Fe1 C15 C14 . . . . 81.37(11) ?
    C17 Fe1 C15 C14 2 . . . -153.16(10) ?
    C16 Fe1 C15 C14 2 . . . 173.61(13) ?
    C16 Fe1 C15 C14 . . . . 118.64(13) ?
    C14 Fe1 C15 P1 . . . . 118.25(14) ?
    C14 Fe1 C15 P1 2 . . . 48.23(13) ?
    C13 Fe1 C15 P1 2 . . . 7.48(12) ?
    C13 Fe1 C15 P1 . . . . 156.09(12) ?
    C15 Fe1 C15 P1 2 . . . 79.27(9) ?
    C17 Fe1 C15 P1 . . . . -160.38(12) ?
    C17 Fe1 C15 P1 2 . . . -34.91(12) ?
    C16 Fe1 C15 P1 2 . . . -68.14(18) ?
    C16 Fe1 C15 P1 . . . . -123.11(14) ?
    C14 C15 C16 C17 . . . . 0.31(18) ?
    P1 C15 C16 C17 . . . . 175.46(12) ?
    Fe1 C15 C16 C17 . . . . 58.97(11) ?
    C14 C15 C16 Fe1 . . . . -58.66(10) ?
    P1 C15 C16 Fe1 . . . . 116.49(12) ?
    C14 Fe1 C16 C17 . . . . -81.42(11) ?
    C14 Fe1 C16 C17 2 . . . -149.5(3) ?
    C13 Fe1 C16 C17 2 . . . 171.18(11) ?
    C13 Fe1 C16 C17 . . . . -37.41(11) ?
    C15 Fe1 C16 C17 . . . . -119.76(14) ?
    C15 Fe1 C16 C17 2 . . . 47.99(19) ?
    C17 Fe1 C16 C17 2 . . . 129.68(13) ?
    C16 Fe1 C16 C17 2 . . . 86.11(10) ?
    C14 Fe1 C16 C15 . . . . 38.34(9) ?
    C14 Fe1 C16 C15 2 . . . -29.7(3) ?
    C13 Fe1 C16 C15 2 . . . -69.06(12) ?
    C13 Fe1 C16 C15 . . . . 82.34(10) ?
    C15 Fe1 C16 C15 2 . . . 167.75(9) ?
    C17 Fe1 C16 C15 . . . . 119.76(14) ?
    C17 Fe1 C16 C15 2 . . . -110.57(10) ?
    C16 Fe1 C16 C15 2 . . . -154.14(10) ?
    C14 C13 C17 C16 . . . . -0.88(19) ?
    Fe1 C13 C17 C16 . . . . -59.33(11) ?
    C14 C13 C17 Fe1 . . . . 58.45(11) ?
    C15 C16 C17 C13 . . . . 0.34(19) ?
    Fe1 C16 C17 C13 . . . . 59.15(11) ?
    C15 C16 C17 Fe1 . . . . -58.81(11) ?
    C14 Fe1 C17 C13 . . . . -37.56(10) ?
    C14 Fe1 C17 C13 2 . . . 45.70(18) ?
    C13 Fe1 C17 C13 2 . . . -153.8(3) ?
    C15 Fe1 C17 C13 . . . . -81.98(10) ?
    C15 Fe1 C17 C13 2 . . . 83.40(11) ?
    C17 Fe1 C17 C13 2 . . . 168.49(10) ?
    C16 Fe1 C17 C13 2 . . . 127.43(10) ?
    C16 Fe1 C17 C13 . . . . -119.54(14) ?
    C14 Fe1 C17 C16 . . . . 81.98(11) ?
    C14 Fe1 C17 C16 2 . . . 165.24(13) ?
    C13 Fe1 C17 C16 2 . . . -34.3(4) ?
    C13 Fe1 C17 C16 . . . . 119.54(14) ?
    C15 Fe1 C17 C16 . . . . 37.56(10) ?
    C15 Fe1 C17 C16 2 . . . -157.06(10) ?
    C17 Fe1 C17 C16 2 . . . -71.97(10) ?
    C16 Fe1 C17 C16 2 . . . -113.03(12) ?
data_global
_journal_date_recd_electronic     2012-04-22
_journal_date_accepted     2012-06-10
_journal_name_full     'Acta Crystallographica, Section E'
_journal_year     2012
_journal_volume     68
_journal_issue      7
_journal_page_first     m922
_journal_page_last     m922
_journal_paper_category     QM
_journal_paper_doi     10.1107/S1600536812026293
_journal_coeditor_code     ZS2202
_publ_contact_author_name     'Xinfeng Ren'
_publ_contact_author_address
;
College of Chemistry and Chemical Engineering, Shanghai
University of Engineering Science,
Shanghai 201620
People's Republic of China
;
_publ_contact_author_email     'renxf@sues.edu.cn'
_publ_contact_author_fax     '+862167791214'
_publ_contact_author_phone     '+862167791220'
_publ_section_title
;
1,1'-Bis[bis(4-methoxyphenyl)phosphanyl]ferrocene
;
loop_
    _publ_author_name
    _publ_author_footnote
    _publ_author_address
    'Ren, Xinfeng' .
;
College of Chemistry and Chemical Engineering, Shanghai University of
Engineering Science,
Shanghai 201620,
People's Republic of China
;
    'Wang, Le' .
;
College of Chemistry and Chemical Engineering, Shanghai University of
Engineering Science,
Shanghai 201620,
People's Republic of China
;
    'Li, Ya' .
;
College of Chemistry and Chemical Engineering, Shanghai University of
Engineering Science,
Shanghai 201620,
People's Republic of China
;
