# Supplementary material for: 1,1′-Bis[bis­(4-meth­oxy­phen­yl)phosphan­yl]ferrocene
Source: Acta Crystallogr Sect E Struct Rep Online. 2012 Jun 16;68(Pt 7):m922. doi: 10.1107/S1600536812026293 (PMC3393188; doi:10.1107/S1600536812026293)
Supplement: Supplementary file 3 [file e-68-0m922-Isup3.hkl]

# 
# h,k,l, Fc-squared, Fo-squared, sigma(Fo-squared) and status flag 
# 
data_I
_shelx_title ' Z in C2/c' 
_shelx_refln_list_code          4 
_shelx_F_calc_maximum      421.16 
_exptl_crystal_F_000      1408.00 
_reflns_d_resolution_high  0.8406 
 
loop_ 
 _symmetry_equiv_pos_as_xyz 
 'x, y, z' 
 '-x, y, -z+1/2' 
 'x+1/2, y+1/2, z' 
 '-x+1/2, y+1/2, -z+1/2' 
 '-x, -y, -z' 
 'x, -y, z-1/2' 
 '-x+1/2, -y+1/2, -z' 
 'x+1/2, -y+1/2, z-1/2' 
 
_cell_length_a    19.0790 
_cell_length_b     9.9445 
_cell_length_c    17.5663 
_cell_angle_alpha  90.000 
_cell_angle_beta  102.386 
_cell_angle_gamma  90.000 
 
_shelx_F_squared_multiplier     1.000 
 
loop_ 
 _refln_index_h 
 _refln_index_k 
 _refln_index_l 
 _refln_F_squared_calc 
 _refln_F_squared_meas 
 _refln_F_squared_sigma 
 _refln_observed_status 
   2   0   0    34220.16    34469.27    479.99 o 
   4   0   0      119.50       66.35      3.41 o 
   6   0   0     5458.75     5639.25     63.87 o 
   8   0   0    27234.88    26990.73    303.19 o 
  10   0   0    14796.23    14811.12    145.10 o 
  12   0   0      252.71      223.08      4.58 o 
  14   0   0     4635.88     4803.24     67.76 o 
  16   0   0       60.24       48.56      7.74 o 
  18   0   0      188.16      218.54      9.23 o 
  20   0   0      258.34      280.23     10.83 o 
  22   0   0      163.39      175.04     12.88 o 
   1   1   0    21625.95    22945.43    216.01 o 
   3   1   0      267.61      248.30      4.07 o 
   5   1   0     2329.55     2515.46     22.42 o 
   7   1   0    24619.98    24732.27    183.10 o 
   9   1   0     5818.71     5880.36     46.66 o 
  11   1   0     8844.02     8627.30     64.49 o 
  13   1   0      438.05      445.69      9.53 o 
  15   1   0     1670.72     1710.19     19.63 o 
  17   1   0      247.42      250.03      6.32 o 
  19   1   0      890.42      857.69     12.84 o 
  21   1   0      917.68      953.68     15.99 o 
   0   2   0     2590.10     3015.01     47.93 o 
   2   2   0       52.32       39.52      1.79 o 
   4   2   0     4215.34     4629.94     36.59 o 
   6   2   0      110.97       86.89      3.01 o 
   8   2   0     1270.38     1326.27     18.37 o 
  10   2   0       20.11       15.33      1.51 o 
  12   2   0      986.85     1141.89     11.30 o 
  14   2   0     4214.61     4144.58     35.30 o 
  16   2   0     3588.77     3575.72     37.40 o 
  18   2   0       39.19       35.57      3.52 o 
  20   2   0       16.08        7.29      5.32 o 
   1   3   0     2263.69     2194.77     16.82 o 
   3   3   0     2028.82     1996.23     17.45 o 
   5   3   0     3884.11     3988.70     30.35 o 
   7   3   0       13.80       45.18      3.82 o 
   9   3   0     8685.04     8746.91     67.28 o 
  11   3   0     1028.03     1002.54     23.01 o 
  13   3   0     1301.37     1186.03     12.24 o 
  15   3   0      517.93      527.37      7.39 o 
  17   3   0     1847.96     1892.30     22.68 o 
  19   3   0     3058.87     3169.24     34.84 o 
  21   3   0      416.13      418.67      9.62 o 
   0   4   0      240.73      424.48      6.63 o 
   2   4   0     8900.11     9033.12     63.23 o 
   4   4   0    16577.72    17818.95    135.52 o 
   6   4   0      321.26      515.91      5.53 o 
   8   4   0     7441.52     6920.90     55.90 o 
  10   4   0     2367.03     2290.92     20.52 o 
  12   4   0     1239.24     1253.81     12.86 o 
  14   4   0        7.91       10.11      2.27 o 
  16   4   0     1070.79     1089.41     12.33 o 
  18   4   0     1885.95     1937.17     23.38 o 
  20   4   0      407.64      401.71      9.29 o 
   1   5   0     1679.84     2159.90     18.18 o 
   3   5   0    10797.95    11159.83     77.87 o 
   5   5   0     8264.36     7863.20     55.59 o 
   7   5   0     6064.67     6360.17     60.84 o 
   9   5   0       15.56       20.89      3.22 o 
  11   5   0      648.92      588.43      8.27 o 
  13   5   0      294.90      287.24      5.56 o 
  15   5   0     2961.61     2929.55     26.80 o 
  17   5   0       27.65       21.28      3.88 o 
  19   5   0       11.49       15.03      3.84 o 
   0   6   0     1057.36     1085.14     14.58 o 
   2   6   0      127.49       74.04      2.55 o 
   4   6   0     2365.18     2069.70     17.01 o 
   6   6   0     1208.38     1148.75     10.94 o 
   8   6   0      319.80      331.36      6.85 o 
  10   6   0      181.88      166.84      4.74 o 
  12   6   0      214.91      211.74      5.30 o 
  14   6   0      794.81      844.03     12.30 o 
  16   6   0      276.51      296.98      8.36 o 
  18   6   0      298.27      317.66      7.28 o 
   1   7   0      579.26      523.09      6.58 o 
   3   7   0     1465.62     1372.76     13.12 o 
   5   7   0      197.79      213.59      4.47 o 
   7   7   0      142.98      131.64      4.15 o 
   9   7   0       23.34       11.72      3.11 o 
  11   7   0       51.34       42.37      3.37 o 
  13   7   0       47.09       42.73      3.79 o 
  15   7   0      266.94      267.16      7.48 o 
  17   7   0       37.59       26.34      4.01 o 
   0   8   0      504.77      480.45      9.40 o 
   2   8   0     1262.01     1209.41     12.37 o 
   4   8   0    10294.13     9938.57     77.91 o 
   6   8   0     2419.69     2577.95     22.71 o 
   8   8   0       39.19       24.84      3.11 o 
  10   8   0      335.43      293.15      7.03 o 
  12   8   0     3343.86     3320.88     34.76 o 
  14   8   0     2280.37     2326.05     26.37 o 
  16   8   0       60.45       43.29      4.61 o 
   1   9   0     1160.88     1156.46     12.22 o 
   3   9   0     4273.33     4043.62     34.13 o 
   5   9   0     2471.76     2604.96     23.42 o 
   7   9   0     3222.79     3044.29     31.67 o 
   9   9   0      276.17      295.58      7.32 o 
  11   9   0      766.69      801.24     12.56 o 
  13   9   0     2422.75     2564.41     28.83 o 
   0  10   0      159.95      169.59      6.88 o 
   2  10   0      583.58      578.41      8.25 o 
   4  10   0      166.37      174.85      5.07 o 
   6  10   0     1646.26     1601.10     19.39 o 
   8  10   0     1907.54     1894.84     22.20 o 
  10  10   0       20.35        9.59      3.77 o 
   1  11   0      723.06      785.79     10.24 o 
   3  11   0      165.40      155.18      5.22 o 
   5  11   0      365.56      382.10      8.42 o 
   7  11   0        0.22       -4.69      3.37 o 
 -21   1   1       17.91       25.94      4.54 o 
 -19   1   1      484.02      481.95      9.18 o 
 -17   1   1      864.29      888.93     15.25 o 
 -15   1   1        2.93       -1.91      3.80 o 
 -13   1   1     2247.80     2126.82     19.18 o 
 -11   1   1     2119.86     2004.54     16.92 o 
  -9   1   1     1272.06     1193.72     11.90 o 
  -7   1   1    20179.38    20761.90    177.95 o 
  -5   1   1     1018.35      967.56     19.77 o 
  -3   1   1      935.09      995.21      9.88 o 
  -1   1   1     6786.29     7276.15     78.43 o 
   1   1   1    15201.07    16567.08    187.67 o 
   3   1   1   123311.91   121418.63   1491.67 o 
   5   1   1     4229.57     4422.73     38.56 o 
   7   1   1     5500.99     5864.52     43.90 o 
   9   1   1     9981.19    10342.67     76.81 o 
  11   1   1    11871.45    11819.79     87.82 o 
  13   1   1       78.63       83.06      3.13 o 
  15   1   1      377.27      348.57      7.26 o 
  17   1   1      793.99      823.44     12.27 o 
  19   1   1      404.68      419.47      8.64 o 
  21   1   1      254.10      288.13      9.21 o 
 -22   2   1       87.24       96.33      5.48 o 
 -20   2   1      139.98      131.39     10.90 o 
 -18   2   1     1207.99     1230.83     16.36 o 
 -16   2   1     5707.07     5730.54     57.29 o 
 -14   2   1     1141.97     1109.78     11.61 o 
 -12   2   1     1037.82     1014.49     10.48 o 
 -10   2   1     1639.68     1489.43     16.96 o 
  -8   2   1    27281.82    26752.66    197.12 o 
  -6   2   1      149.84      122.18      2.58 o 
  -4   2   1     6150.33     6571.19     51.53 o 
  -2   2   1    66812.12    68993.36    732.08 o 
   0   2   1   109175.28   107743.70   1055.29 o 
   2   2   1    19409.23    20566.49    190.48 o 
   4   2   1      294.50      226.65      3.05 o 
   6   2   1      440.20      561.99      5.83 o 
   8   2   1     1766.98     1487.78     41.24 o 
  10   2   1    12646.63    12264.37     97.44 o 
  12   2   1     4823.57     4970.53     41.09 o 
  14   2   1      201.08      200.63      4.47 o 
  16   2   1      120.44      103.21      6.16 o 
  18   2   1     1164.41     1223.37     16.24 o 
  20   2   1     1002.22     1048.18     15.54 o 
 -21   3   1      258.97      305.50      8.27 o 
 -19   3   1      471.21      456.03      9.34 o 
 -17   3   1        7.29        9.24      3.10 o 
 -15   3   1     1737.63     1697.67     16.53 o 
 -13   3   1     1821.68     1750.53     21.12 o 
 -11   3   1     5207.35     4938.23     40.96 o 
  -9   3   1     2192.40     2237.45     18.22 o 
  -7   3   1      632.79      463.16      5.32 o 
  -5   3   1     2552.28     2424.72     19.04 o 
  -3   3   1     5798.62     6050.92     48.34 o 
  -1   3   1     2685.33     2968.10     21.44 o 
   1   3   1    10167.97    10943.34     81.10 o 
   3   3   1     2878.52     2906.21     22.41 o 
   5   3   1    18566.74    19579.31    144.12 o 
   7   3   1    23486.46    25057.25    217.29 o 
   9   3   1      175.57      165.67      3.57 o 
  11   3   1     2755.37     2664.07     27.71 o 
  13   3   1     3629.34     3671.45     31.56 o 
  15   3   1     1158.47     1167.51     12.51 o 
  17   3   1      187.07      179.40      5.90 o 
  19   3   1     1691.42     1733.66     28.20 o 
  21   3   1     1107.64     1158.71     17.06 o 
 -20   4   1      148.18      127.09      6.06 o 
 -18   4   1     1525.75     1534.83     19.52 o 
 -16   4   1      272.06      280.76      6.82 o 
 -14   4   1      598.17      606.35      7.98 o 
 -12   4   1     4566.00     4484.24     37.86 o 
 -10   4   1      314.78      360.64      9.37 o 
  -8   4   1     4984.06     5307.28     38.03 o 
  -6   4   1     3599.52     3642.19     26.47 o 
  -4   4   1    17795.96    19158.34    133.56 o 
  -2   4   1     2570.85     2180.75     16.32 o 
   0   4   1       54.31       54.61      1.92 o 
   2   4   1      679.34      823.26      6.82 o 
   4   4   1     1751.89     1574.92     12.13 o 
   6   4   1     4689.26     4917.62     37.47 o 
   8   4   1      460.05      542.20      8.45 o 
  10   4   1      854.84      804.53      9.01 o 
  12   4   1        2.75        0.91      2.83 o 
  14   4   1     8881.40     8941.00     86.61 o 
  16   4   1      503.77      512.97      7.70 o 
  18   4   1        4.32        5.97      3.74 o 
  20   4   1      218.01      226.89      7.53 o 
 -19   5   1       52.58       51.57      4.48 o 
 -17   5   1        4.15       -1.64      2.62 o 
 -15   5   1     1489.69     1494.22     15.57 o 
 -13   5   1     1462.65     1407.13     14.53 o 
 -11   5   1      923.19      839.67      9.51 o 
  -9   5   1      527.68      487.77      7.74 o 
  -7   5   1       51.29      118.81      2.54 o 
  -5   5   1      362.98      382.05      4.57 o 
  -3   5   1     1559.99     1726.02     13.51 o 
  -1   5   1     2173.98     2090.41     17.66 o 
   1   5   1    10438.21    10588.50     77.36 o 
   3   5   1       18.10       13.04      1.20 o 
   5   5   1       32.26       13.16      1.32 o 
   7   5   1     1560.07     1857.97     14.61 o 
   9   5   1     1491.52     1364.37     13.34 o 
  11   5   1     8596.39     8734.07     75.46 o 
  13   5   1     1159.51     1095.26     12.02 o 
  15   5   1      300.06      303.21      6.00 o 
  17   5   1     1501.58     1523.78     20.12 o 
  19   5   1     1188.27     1307.63     18.12 o 
 -18   6   1        2.72        1.26      3.03 o 
 -16   6   1      119.25      113.17      4.57 o 
 -14   6   1      299.59      308.08      6.97 o 
 -12   6   1     3805.81     3816.38     35.66 o 
 -10   6   1      809.94      737.40      9.75 o 
  -8   6   1       27.97       48.35      2.15 o 
  -6   6   1     1263.11     1167.24     10.63 o 
  -4   6   1    12418.88    12411.71     95.50 o 
  -2   6   1      119.95       70.57      4.63 o 
   0   6   1     1513.79     1642.14     14.72 o 
   2   6   1      442.64      375.04      5.14 o 
   4   6   1     7861.94     7651.71     56.80 o 
   6   6   1     6393.54     6391.22     48.04 o 
   8   6   1     4543.81     4469.10     39.93 o 
  10   6   1     1814.34     1700.29     17.70 o 
  12   6   1      586.68      543.38      9.42 o 
  14   6   1     1114.92     1143.49     15.02 o 
  16   6   1      304.49      341.30      7.28 o 
  18   6   1      247.86      258.76      8.59 o 
 -17   7   1       38.50       21.46      3.93 o 
 -15   7   1        5.64        1.93      3.11 o 
 -13   7   1      900.01      944.64     13.40 o 
 -11   7   1     3154.90     3072.24     31.74 o 
  -9   7   1      944.48      969.50     13.06 o 
  -7   7   1      418.42      425.63      6.20 o 
  -5   7   1     6811.34     6696.08     53.19 o 
  -3   7   1     4733.33     4351.22     35.49 o 
  -1   7   1     1311.57     1112.96     11.56 o 
   1   7   1      154.25      145.42      3.65 o 
   3   7   1     2351.64     2330.28     20.16 o 
   5   7   1     9366.94     9013.24     70.49 o 
   7   7   1     4031.45     4012.40     39.37 o 
   9   7   1      325.53      271.94      6.39 o 
  11   7   1       89.55       86.08      4.31 o 
  13   7   1     1773.35     1690.69     20.18 o 
  15   7   1     5036.41     5015.68     57.81 o 
  17   7   1      206.90      229.50      7.48 o 
 -16   8   1       27.56       35.11      4.42 o 
 -14   8   1       45.51       62.34      4.67 o 
 -12   8   1       70.89       94.83      5.38 o 
 -10   8   1     1588.69     1502.91     18.19 o 
  -8   8   1      804.73      825.40     11.67 o 
  -6   8   1      926.00      984.94     10.79 o 
  -4   8   1     2019.40     1880.43     17.59 o 
  -2   8   1      334.53      307.50      5.38 o 
   0   8   1        6.95        8.72      3.19 o 
   2   8   1       49.84       51.86      2.61 o 
   4   8   1     4205.26     4090.39     34.04 o 
   6   8   1     2137.34     1999.76     22.08 o 
   8   8   1      132.57      131.49      5.01 o 
  10   8   1       98.41       79.13      4.41 o 
  12   8   1        5.15        8.83      3.77 o 
  14   8   1      536.56      578.05     11.89 o 
  16   8   1      458.62      489.17     10.24 o 
 -13   9   1       75.70       94.66      5.91 o 
 -11   9   1      479.78      429.71      8.85 o 
  -9   9   1      978.73      976.80     13.78 o 
  -7   9   1      160.28      155.75      5.82 o 
  -5   9   1      305.03      272.51      5.65 o 
  -3   9   1       79.54      105.27      4.23 o 
  -1   9   1      261.01      242.74      8.04 o 
   1   9   1      111.90      129.42      4.08 o 
   3   9   1     1205.69     1143.94     12.29 o 
   5   9   1       56.48       44.36      3.51 o 
   7   9   1      855.96      791.41     11.69 o 
   9   9   1      142.98      147.08      5.94 o 
  11   9   1     1379.73     1432.19     18.19 o 
  13   9   1      751.64      748.91     12.54 o 
 -12  10   1     2341.87     2389.69     27.55 o 
 -10  10   1       10.89       13.16      3.97 o 
  -8  10   1       13.53        5.72      3.70 o 
  -6  10   1      136.51      120.62      5.93 o 
  -4  10   1     6738.90     6644.32     54.21 o 
  -2  10   1      278.37      303.52      5.91 o 
   0  10   1      967.54      926.07     10.85 o 
   2  10   1      137.82      131.46      4.69 o 
   4  10   1     1063.93     1122.52     14.97 o 
   6  10   1     1264.68     1275.86     16.59 o 
   8  10   1      154.26      162.35      6.28 o 
  10  10   1       26.83        8.12      3.93 o 
  -7  11   1      183.38      218.17      7.12 o 
  -5  11   1      890.62      933.02     13.68 o 
  -3  11   1      556.88      602.47      8.88 o 
  -1  11   1      908.59      883.93     11.07 o 
   1  11   1      293.91      284.74      6.15 o 
   3  11   1      890.20      971.24     13.80 o 
   5  11   1      534.64      550.41     10.78 o 
   7  11   1      757.51      730.54     12.16 o 
 -22   0   2        2.54        0.14      8.14 o 
 -20   0   2      523.07      543.73     14.54 o 
 -18   0   2     5733.46     5676.78     81.31 o 
 -16   0   2    19454.62    18878.36    251.88 o 
 -14   0   2     5561.52     5519.63     62.35 o 
 -12   0   2      605.28      686.09     12.37 o 
 -10   0   2       34.72       37.30      1.94 o 
  -8   0   2    13591.71    12724.58    143.06 o 
  -6   0   2       63.67       59.18      2.25 o 
  -4   0   2   177376.44   156655.95  10859.01 o 
  -2   0   2      158.84      145.83      3.73 o 
   0   0   2     5039.21     5272.22     83.38 o 
   2   0   2    35129.06    36949.55    484.21 o 
   4   0   2    14076.80    14909.94    197.87 o 
   6   0   2     1595.80     1760.41     21.39 o 
   8   0   2     3051.63     3262.69     37.91 o 
  10   0   2    47653.74    48697.64    562.23 o 
  12   0   2     4607.96     4509.62     63.15 o 
  14   0   2      119.50       85.80      8.15 o 
  16   0   2      244.13      246.93     10.94 o 
  18   0   2      686.76      714.55     16.20 o 
  20   0   2     1984.71     2102.64     36.04 o 
 -21   1   2        3.17        0.81      3.45 o 
 -19   1   2      298.03      264.39      8.79 o 
 -17   1   2       66.94       68.66      3.81 o 
 -15   1   2     1795.23     1765.16     23.48 o 
 -13   1   2     2346.42     2340.51     19.34 o 
 -11   1   2     2714.67     2612.17     19.53 o 
  -9   1   2     1236.93      996.51      9.98 o 
  -7   1   2      365.39      489.51      9.36 o 
  -5   1   2    75405.27    77005.66    647.11 o 
  -3   1   2     1034.16      997.08     12.67 o 
  -1   1   2      186.84      218.93      3.08 o 
   1   1   2    23307.98    25103.81    232.95 o 
   3   1   2    56806.78    60006.92    811.38 o 
   5   1   2     9052.38     8976.45     76.72 o 
   7   1   2     2262.26     2365.86     19.73 o 
   9   1   2    10583.16    10759.95     79.92 o 
  11   1   2     6015.61     5777.64     46.95 o 
  13   1   2      663.30      596.49      8.75 o 
  15   1   2       39.77       41.65      2.90 o 
  17   1   2      151.52      148.66      5.65 o 
  19   1   2      217.82      231.80      6.73 o 
  21   1   2      948.06     1049.21     17.53 o 
 -22   2   2        5.95        5.26      4.19 o 
 -20   2   2     3626.90     3607.34     39.17 o 
 -18   2   2      105.26       81.81      6.04 o 
 -16   2   2      665.65      686.87     13.94 o 
 -14   2   2        5.58        9.03      2.15 o 
 -12   2   2     4717.44     4566.16     41.07 o 
 -10   2   2      384.46      445.65      4.57 o 
  -8   2   2     8278.68     9114.94     63.75 o 
  -6   2   2     1271.18     1315.52     12.50 o 
  -4   2   2       58.63       55.91      1.72 o 
  -2   2   2    11246.37    11799.73    136.26 o 
   0   2   2    33890.34    35300.08    356.69 o 
   2   2   2     1866.34     1886.49     24.97 o 
   4   2   2    18420.67    19209.29    267.58 o 
   6   2   2     2379.36     2271.76     22.68 o 
   8   2   2     5096.64     5495.77     44.52 o 
  10   2   2      356.00      422.10      6.18 o 
  12   2   2        0.48       -0.13      1.46 o 
  14   2   2      562.08      529.24      8.64 o 
  16   2   2      979.63      932.33     13.09 o 
  18   2   2      395.97      382.44     13.30 o 
  20   2   2      467.25      458.62      9.80 o 
 -21   3   2      371.42      372.35      8.87 o 
 -19   3   2     1866.69     1905.21     23.38 o 
 -17   3   2      190.81      198.58      5.03 o 
 -15   3   2      117.87      123.39      5.51 o 
 -13   3   2      184.56      148.47      5.82 o 
 -11   3   2     5491.15     5862.56     44.89 o 
  -9   3   2      984.76      971.65     19.15 o 
  -7   3   2     5121.92     4884.58     38.73 o 
  -5   3   2        3.59       13.15      1.17 o 
  -3   3   2       24.52       26.44      1.38 o 
  -1   3   2     1103.12     1096.96      9.02 o 
   1   3   2    25697.04    26367.93    242.57 o 
   3   3   2    32501.53    33695.00    281.38 o 
   5   3   2      216.80      323.35      4.30 o 
   7   3   2      214.36      277.57      5.35 o 
   9   3   2     3542.15     3459.06     59.79 o 
  11   3   2     5581.97     5213.71     42.99 o 
  13   3   2     1064.96     1011.60     12.64 o 
  15   3   2        0.48       -3.75      2.50 o 
  17   3   2        8.46        4.79      3.16 o 
  19   3   2     1732.03     1778.41     22.20 o 
 -20   4   2      777.36      840.30     13.53 o 
 -18   4   2        8.79        1.22      3.41 o 
 -16   4   2      758.44      763.56      9.54 o 
 -14   4   2      721.44      760.91      9.29 o 
 -12   4   2     2545.04     2576.00     23.00 o 
 -10   4   2      412.03      558.70      6.04 o 
  -8   4   2     2833.99     2603.59     19.62 o 
  -6   4   2     1995.87     1615.56     12.61 o 
  -4   4   2      124.21      300.51      5.40 o 
  -2   4   2     3088.52     3173.80     23.08 o 
   0   4   2    11411.47    12176.68     94.61 o 
   2   4   2      216.43      141.56      3.90 o 
   4   4   2     3980.24     4238.76     30.45 o 
   6   4   2     3692.25     3774.56     29.20 o 
   8   4   2     5297.15     5488.02     47.78 o 
  10   4   2     9139.92     9433.48     75.96 o 
  12   4   2     2145.58     2059.52     19.17 o 
  14   4   2     3250.69     3200.92     35.54 o 
  16   4   2      514.28      514.10      9.21 o 
  18   4   2     3543.92     3575.10     38.70 o 
  20   4   2     1628.98     1626.33     21.50 o 
 -19   5   2     1377.64     1397.62     16.91 o 
 -17   5   2      142.31      141.96      4.81 o 
 -15   5   2       23.04       14.86      2.48 o 
 -13   5   2     1395.46     1403.76     14.39 o 
 -11   5   2     5279.68     5281.93     44.34 o 
  -9   5   2     2802.67     2721.65     22.10 o 
  -7   5   2      117.20       81.15      2.05 o 
  -5   5   2      822.66     1050.81      8.87 o 
  -3   5   2     1201.70      992.14      8.82 o 
  -1   5   2    11027.04    11183.96     81.74 o 
   1   5   2     2361.52     2811.39     21.85 o 
   3   5   2     4077.47     4499.60     32.31 o 
   5   5   2    11909.22    11936.03     83.35 o 
   7   5   2    14509.49    14253.54    106.96 o 
   9   5   2       12.76       26.05      2.34 o 
  11   5   2     2099.17     2030.69     27.41 o 
  13   5   2     2537.52     2368.94     22.05 o 
  15   5   2     1552.20     1481.68     15.50 o 
  17   5   2     3546.33     3635.00     41.07 o 
  19   5   2      524.26      582.29     11.32 o 
 -18   6   2      111.66      118.48      5.13 o 
 -16   6   2      242.81      223.60      6.20 o 
 -14   6   2       52.11       41.78      3.84 o 
 -12   6   2      488.18      510.47      8.04 o 
 -10   6   2     2396.73     2093.48     20.83 o 
  -8   6   2      152.07      145.07      3.42 o 
  -6   6   2        9.01       16.67      1.96 o 
  -4   6   2     4340.10     4344.48     35.08 o 
  -2   6   2     6729.31     6330.11     49.80 o 
   0   6   2       58.64      102.12      3.07 o 
   2   6   2       31.85       40.21      2.19 o 
   4   6   2     2007.40     1942.36     16.07 o 
   6   6   2     4830.10     4774.24     36.52 o 
   8   6   2        9.47       10.36      2.41 o 
  10   6   2      676.49      611.32      8.58 o 
  12   6   2       40.44       22.58      2.74 o 
  14   6   2       93.98       83.84      3.98 o 
  16   6   2     3848.32     3832.63     36.74 o 
  18   6   2      373.49      357.80      9.96 o 
 -17   7   2       10.64        6.39      3.47 o 
 -15   7   2        6.23       -0.96      3.19 o 
 -13   7   2       21.39       27.74      3.28 o 
 -11   7   2       51.01       30.78      4.87 o 
  -9   7   2       19.22       21.47      3.23 o 
  -7   7   2      221.41      220.91      4.44 o 
  -5   7   2      390.96      401.09      7.84 o 
  -3   7   2      178.01      178.40      3.99 o 
  -1   7   2     4002.51     4210.67     34.27 o 
   1   7   2      455.43      437.59      5.99 o 
   3   7   2       40.21       58.92      2.93 o 
   5   7   2        0.26        8.55      2.03 o 
   7   7   2      844.49      870.65     11.67 o 
   9   7   2      354.52      318.65      6.89 o 
  11   7   2      466.89      450.74      8.45 o 
  13   7   2      958.56      882.70     12.92 o 
  15   7   2      422.85      389.26      8.90 o 
  17   7   2       20.09       25.64      4.37 o 
 -16   8   2        2.64       -4.74      3.32 o 
 -14   8   2       96.39       99.82      5.13 o 
 -12   8   2     3016.97     3049.61     32.32 o 
 -10   8   2      660.96      735.09     11.28 o 
  -8   8   2      735.86      655.94     10.26 o 
  -6   8   2      223.89      208.93      4.87 o 
  -4   8   2     5618.49     5582.48     45.33 o 
  -2   8   2     3681.92     3545.50     29.80 o 
   0   8   2      415.12      412.98      6.99 o 
   2   8   2       52.11       45.50      2.67 o 
   4   8   2      209.30      186.48      4.53 o 
   6   8   2     7111.20     6904.72     65.05 o 
   8   8   2     2080.19     2109.61     23.35 o 
  10   8   2       13.30       12.60      3.52 o 
  12   8   2      452.65      440.54      8.90 o 
  14   8   2      520.34      562.92     10.47 o 
 -13   9   2      118.53      134.78      5.82 o 
 -11   9   2     3386.86     3467.22     36.29 o 
  -9   9   2      773.96      843.96     12.56 o 
  -7   9   2      402.03      394.66      8.05 o 
  -5   9   2     1689.56     1703.54     16.52 o 
  -3   9   2     4106.65     4247.68     35.63 o 
  -1   9   2     5055.33     4949.89     40.86 o 
   1   9   2       41.44       55.30      3.04 o 
   3   9   2     2271.14     2156.90     19.95 o 
   5   9   2      288.75      263.52      6.64 o 
   7   9   2     3684.52     3680.21     37.38 o 
   9   9   2      246.65      268.46      7.17 o 
  11   9   2      216.65      189.19      6.61 o 
  13   9   2      425.45      406.99      9.29 o 
 -12  10   2     1031.99     1087.45     15.95 o 
 -10  10   2      852.52      925.75     13.90 o 
  -8  10   2      646.31      687.08     11.19 o 
  -6  10   2     1025.12     1091.38     14.60 o 
  -4  10   2       44.45       85.12      3.78 o 
  -2  10   2      111.76      126.65      4.53 o 
   0  10   2      113.15      125.88      4.46 o 
   2  10   2      973.06      900.68     10.70 o 
   4  10   2     1179.22     1151.19     15.08 o 
   6  10   2       15.94       15.13      3.60 o 
   8  10   2      738.25      713.60     11.69 o 
  10  10   2      268.33      272.21      7.66 o 
  -7  11   2     1310.79     1376.34     18.00 o 
  -5  11   2      204.74      196.32      7.56 o 
  -3  11   2       46.29       38.41      3.46 o 
  -1  11   2      181.67      133.70      4.75 o 
   1  11   2     1628.32     1688.36     17.29 o 
   3  11   2       93.75       75.58      4.41 o 
   5  11   2      836.41      867.55     13.72 o 
   7  11   2      569.70      609.99     10.87 o 
 -21   1   3        1.97        2.87      3.44 o 
 -19   1   3     1996.38     2045.12     29.64 o 
 -17   1   3      265.43      279.45      6.53 o 
 -15   1   3    11840.77    11539.01     92.55 o 
 -13   1   3     8578.09     8074.50     57.20 o 
 -11   1   3      334.66      290.92      4.96 o 
  -9   1   3      341.80      407.39      8.10 o 
  -7   1   3    16208.67    16478.87    113.87 o 
  -5   1   3    52693.14    55117.80    433.96 o 
  -3   1   3     3681.54     3851.56     35.91 o 
  -1   1   3    29833.34    31475.04    322.25 o 
   1   1   3       56.64       56.63      2.25 o 
   3   1   3     4470.52     4372.27     41.04 o 
   5   1   3     2813.52     2739.26     26.47 o 
   7   1   3      341.38      419.54      4.81 o 
   9   1   3      105.76       94.30      3.61 o 
  11   1   3       19.09        6.47      1.55 o 
  13   1   3     5106.64     5059.02     50.14 o 
  15   1   3       90.07       70.92      3.70 o 
  17   1   3       96.14       95.77      4.31 o 
  19   1   3     1445.95     1473.59     19.04 o 
  21   1   3     1918.94     2046.57     28.13 o 
 -22   2   3      855.07      914.92     20.64 o 
 -20   2   3      417.92      414.51      9.18 o 
 -18   2   3      429.51      438.95      8.64 o 
 -16   2   3     8456.41     8142.68     66.72 o 
 -14   2   3     2632.72     2486.89     22.37 o 
 -12   2   3      755.79      756.15      9.72 o 
 -10   2   3     5491.71     5883.81     43.03 o 
  -8   2   3       17.35       27.69      2.57 o 
  -6   2   3    20120.31    20500.66    142.15 o 
  -4   2   3     1706.95     1639.05     14.30 o 
  -2   2   3     7941.41     8125.35     59.51 o 
   0   2   3     3336.84     3629.05     42.96 o 
   2   2   3     3958.71     3871.42     35.65 o 
   4   2   3       26.31       30.13      1.86 o 
   6   2   3     3740.47     3958.09     47.23 o 
   8   2   3     5831.07     6394.34     51.46 o 
  10   2   3    11104.29    11244.56     89.39 o 
  12   2   3     7480.64     7440.23     60.39 o 
  14   2   3     2648.62     2622.12     28.18 o 
  16   2   3      189.96      191.01      5.72 o 
  18   2   3     1125.71     1149.26     15.65 o 
  20   2   3     2199.53     2287.20     27.11 o 
 -21   3   3      104.63      106.73      5.67 o 
 -19   3   3      735.14      702.64     11.91 o 
 -17   3   3      500.50      490.49      7.40 o 
 -15   3   3       50.36       42.16      2.81 o 
 -13   3   3     2693.54     2652.13     23.68 o 
 -11   3   3     1365.90     1244.35     10.40 o 
  -9   3   3     5765.65     5644.01     40.38 o 
  -7   3   3        7.86       18.10      1.04 o 
  -5   3   3      845.34      575.03      5.95 o 
  -3   3   3       97.27       78.48      2.27 o 
  -1   3   3      959.42      925.92      9.61 o 
   1   3   3    16351.46    16850.62    116.87 o 
   3   3   3    42121.51    43908.66    506.84 o 
   5   3   3     4721.69     4463.76     40.93 o 
   7   3   3     3965.52     3715.95     30.74 o 
   9   3   3    10739.34    10734.23    101.56 o 
  11   3   3     1802.65     1747.00     16.12 o 
  13   3   3      905.87      856.19      9.74 o 
  15   3   3     1259.13     1256.15     16.02 o 
  17   3   3     1286.87     1339.34     18.07 o 
  19   3   3       47.59       25.81      4.24 o 
 -20   4   3      710.26      756.06     16.06 o 
 -18   4   3     1436.38     1411.78     36.10 o 
 -16   4   3      125.03      120.64      4.19 o 
 -14   4   3     1015.30      978.45     10.95 o 
 -12   4   3      286.83      229.79      4.64 o 
 -10   4   3     1540.76     1338.09     11.83 o 
  -8   4   3     8379.06     8833.59     62.27 o 
  -6   4   3       60.22       51.99      2.66 o 
  -4   4   3        5.01        4.55      0.75 o 
  -2   4   3    14145.91    14338.85    132.23 o 
   0   4   3    14543.80    15116.33    116.65 o 
   2   4   3        3.88       -2.37      1.58 o 
   4   4   3     9105.47     9017.12     70.18 o 
   6   4   3      499.62      622.75      6.30 o 
   8   4   3     5806.91     5588.46     45.83 o 
  10   4   3      659.49      718.71      8.40 o 
  12   4   3     3069.78     2990.68     31.33 o 
  14   4   3      402.09      372.23      6.45 o 
  16   4   3     2391.24     2259.63     26.06 o 
  18   4   3        4.43        6.27      3.77 o 
 -19   5   3        2.10       -2.45      2.77 o 
 -17   5   3       24.62       17.89      2.64 o 
 -15   5   3       42.08       30.64      2.80 o 
 -13   5   3       12.79       13.42      2.28 o 
 -11   5   3      271.46      250.03      5.04 o 
  -9   5   3       57.77       46.73      2.12 o 
  -7   5   3      173.80      243.88      3.46 o 
  -5   5   3      909.80      805.88      9.25 o 
  -3   5   3      544.82      462.57      4.74 o 
  -1   5   3      270.87      323.16      4.14 o 
   1   5   3     1960.75     1869.79     14.68 o 
   3   5   3     9555.88    10033.95     78.70 o 
   5   5   3      266.16      258.30      3.58 o 
   7   5   3      605.34      688.85      7.87 o 
   9   5   3      209.63      211.45      5.61 o 
  11   5   3     5384.33     5179.17     43.59 o 
  13   5   3     3798.70     3672.81     32.27 o 
  15   5   3        8.11        2.81      1.93 o 
  17   5   3      307.80      322.90      8.12 o 
  19   5   3      421.98      381.83     12.69 o 
 -18   6   3      129.40      150.26      5.45 o 
 -16   6   3      111.44      112.08      4.65 o 
 -14   6   3      203.60      217.66      5.64 o 
 -12   6   3      467.59      467.20      7.68 o 
 -10   6   3     2879.20     2896.35     25.84 o 
  -8   6   3     2837.38     2880.94     22.09 o 
  -6   6   3      111.67      149.17      3.70 o 
  -4   6   3     1058.28      992.34      9.90 o 
  -2   6   3       20.76       27.05      3.74 o 
   0   6   3     1362.59     1239.23     10.93 o 
   2   6   3     1798.48     1918.33     16.46 o 
   4   6   3      426.96      400.37      5.04 o 
   6   6   3     9376.16     9585.17     75.85 o 
   8   6   3      929.58      912.02     10.84 o 
  10   6   3     3032.68     3078.82     29.09 o 
  12   6   3        7.90        6.89      2.28 o 
  14   6   3     1000.76      997.01     12.76 o 
  16   6   3     1849.20     1746.60     19.40 o 
  18   6   3      958.14      962.73     16.40 o 
 -17   7   3      331.45      373.10      8.67 o 
 -15   7   3       64.84       48.80      4.06 o 
 -13   7   3       42.08       42.05      3.84 o 
 -11   7   3     3257.98     3373.30     34.53 o 
  -9   7   3     8719.10     8326.95     71.32 o 
  -7   7   3       38.17       63.93      2.93 o 
  -5   7   3        6.94        3.92      2.11 o 
  -3   7   3     3544.35     3494.95     29.12 o 
  -1   7   3    16452.41    16217.81    124.46 o 
   1   7   3     1436.23     1342.55     12.89 o 
   3   7   3        4.25        3.94      1.88 o 
   5   7   3     2573.89     2480.03     23.34 o 
   7   7   3     4995.63     4717.55     45.54 o 
   9   7   3     2362.30     2330.25     25.00 o 
  11   7   3      133.63      133.83      5.25 o 
  13   7   3       26.16       28.46      3.84 o 
  15   7   3     1309.95     1408.53     18.06 o 
 -16   8   3        3.49       -2.89      3.88 o 
 -14   8   3      360.89      342.46      8.19 o 
 -12   8   3      614.55      621.99     10.44 o 
 -10   8   3     2359.69     2317.26     25.30 o 
  -8   8   3     2659.19     2429.92     21.80 o 
  -6   8   3       24.24       45.18      2.69 o 
  -4   8   3     1025.92     1119.91     14.25 o 
  -2   8   3      387.53      358.28      5.68 o 
   0   8   3     4137.69     3983.61     33.22 o 
   2   8   3      331.19      319.37      5.47 o 
   4   8   3       59.55       54.32      2.76 o 
   6   8   3     3437.50     3450.22     34.71 o 
   8   8   3       34.93       36.54      3.52 o 
  10   8   3       93.53      107.14      5.01 o 
  12   8   3        1.46       -3.13      3.28 o 
  14   8   3      420.68      464.05      9.74 o 
 -13   9   3      151.19      123.19      5.67 o 
 -11   9   3      248.00      259.64      8.84 o 
  -9   9   3      166.06      160.51      6.19 o 
  -7   9   3     3184.47     3021.50     26.65 o 
  -5   9   3      235.86      243.91      5.28 o 
  -3   9   3      291.13      264.74      5.36 o 
  -1   9   3     1391.12     1344.75     13.82 o 
   1   9   3     1072.83     1023.59     11.30 o 
   3   9   3      153.21      142.88      4.53 o 
   5   9   3      168.90      196.79      5.94 o 
   7   9   3      185.93      177.87      5.88 o 
   9   9   3     1120.52     1157.63     15.54 o 
  11   9   3       12.89       10.52      3.70 o 
  13   9   3      238.51      245.51      7.88 o 
 -12  10   3     1018.42     1106.51     16.09 o 
 -10  10   3      630.92      627.53     11.41 o 
  -8  10   3      531.31      556.18     10.16 o 
  -6  10   3      315.62      314.79      6.18 o 
  -4  10   3      218.07      218.14      5.36 o 
  -2  10   3     2850.14     2838.35     25.55 o 
   0  10   3        2.68        1.93      2.43 o 
   2  10   3      375.46      386.77      6.90 o 
   4  10   3      592.21      594.50     10.05 o 
   6  10   3     1760.60     1700.82     20.34 o 
   8  10   3      968.00     1027.62     14.38 o 
  10  10   3      347.78      342.80      8.40 o 
  -7  11   3      101.68      121.59      5.62 o 
  -5  11   3     1089.63     1176.36     13.40 o 
  -3  11   3      420.70      470.99      7.72 o 
  -1  11   3      957.14     1036.51     12.22 o 
   1  11   3     1597.35     1583.94     16.47 o 
   3  11   3      216.97      236.64      6.89 o 
   5  11   3       64.15       72.36      4.91 o 
 -22   0   4     1513.25     1529.88     29.08 o 
 -20   0   4     1815.01     1863.13     32.36 o 
 -18   0   4      225.57      212.12      8.94 o 
 -16   0   4     1143.32     1066.91     19.81 o 
 -14   0   4     2645.70     2457.13     27.14 o 
 -12   0   4     1354.84     1205.76     14.49 o 
 -10   0   4     2782.23     3173.12     55.24 o 
  -8   0   4       34.18        4.01      1.09 o 
  -6   0   4     3708.78     3433.08     34.92 o 
  -4   0   4    26013.37    27405.61    301.63 o 
  -2   0   4    34171.54    35186.30    460.76 o 
   0   0   4    29387.61    30278.08    565.93 o 
   2   0   4     7951.67     8007.42    104.24 o 
   4   0   4     3147.58     3714.19     49.47 o 
   6   0   4    20146.20    20875.50    233.70 o 
   8   0   4     1617.66     1688.00     20.89 o 
  10   0   4     2497.03     2615.32     36.99 o 
  12   0   4     5629.27     5519.60     76.34 o 
  14   0   4      924.73      725.41     14.83 o 
  16   0   4      567.28      567.63     16.38 o 
  18   0   4      234.36      259.66     13.38 o 
  20   0   4      744.76      720.13     17.52 o 
 -21   1   4      116.86      114.68      5.53 o 
 -19   1   4        3.82        6.32      3.89 o 
 -17   1   4      990.09      945.37     14.45 o 
 -15   1   4     3449.64     3299.43     28.35 o 
 -13   1   4     9374.71     8859.13     62.69 o 
 -11   1   4      116.49       88.05      2.53 o 
  -9   1   4     5012.87     4829.48     36.35 o 
  -7   1   4     5937.95     6749.27     55.99 o 
  -5   1   4     5021.50     5067.41     50.84 o 
  -3   1   4    18288.48    19067.36    151.09 o 
  -1   1   4     8886.65     9588.39     88.78 o 
   1   1   4        7.55       20.11      2.58 o 
   3   1   4      686.77      839.02      8.67 o 
   5   1   4    18028.50    18395.36    137.70 o 
   7   1   4        7.61        4.94      0.92 o 
   9   1   4      329.14      360.05      4.81 o 
  11   1   4     1247.76     1209.95     12.63 o 
  13   1   4      960.08      904.84     11.79 o 
  15   1   4       95.44       98.86      4.15 o 
  17   1   4       94.19       86.33      4.21 o 
  19   1   4      127.88      132.02      5.72 o 
 -22   2   4      611.42      640.76     13.05 o 
 -20   2   4       95.30       91.97      5.38 o 
 -18   2   4     1846.90     1777.60     21.38 o 
 -16   2   4     2944.75     2878.82     25.86 o 
 -14   2   4     3583.80     3551.35     33.21 o 
 -12   2   4    12566.60    13074.22     91.29 o 
 -10   2   4     9887.82    10027.43     70.26 o 
  -8   2   4       10.65       16.21      1.15 o 
  -6   2   4     1040.88     1143.25     10.54 o 
  -4   2   4      108.89       90.82      2.89 o 
  -2   2   4     2049.35     2088.55     16.87 o 
   0   2   4       10.82        0.57      0.87 o 
   2   2   4     5930.64     6316.42     49.79 o 
   4   2   4     1450.53     1339.05     10.86 o 
   6   2   4      628.78      580.45     13.32 o 
   8   2   4     1335.09     1039.40     12.53 o 
  10   2   4     1186.44     1195.82     14.28 o 
  12   2   4        1.16        7.41      2.22 o 
  14   2   4      524.64      564.01      9.23 o 
  16   2   4      143.91      135.27      5.12 o 
  18   2   4       23.57       22.86      3.81 o 
  20   2   4      328.14      323.17      8.40 o 
 -21   3   4     1626.73     1774.90     24.48 o 
 -19   3   4      407.68      386.70      8.73 o 
 -17   3   4        0.73       -1.11      1.90 o 
 -15   3   4     3999.71     3757.42     32.68 o 
 -13   3   4    15749.09    15475.26    115.07 o 
 -11   3   4       50.58       58.53      1.95 o 
  -9   3   4      711.52      686.51      6.42 o 
  -7   3   4     3353.25     3417.64     26.14 o 
  -5   3   4     4532.22     4275.51     34.25 o 
  -3   3   4     1122.34     1095.91      8.72 o 
  -1   3   4     8635.67     9342.22     68.73 o 
   1   3   4     2474.12     2671.93     20.41 o 
   3   3   4      171.98      314.76      6.18 o 
   5   3   4     9948.03    10192.71     83.44 o 
   7   3   4        5.03        9.51      1.62 o 
   9   3   4      115.05      120.75      5.41 o 
  11   3   4      347.50      318.33      5.38 o 
  13   3   4     9430.13     9008.08     73.04 o 
  15   3   4     1824.98     1783.23     21.28 o 
  17   3   4       67.28       63.24      4.24 o 
  19   3   4      260.54      270.67      7.53 o 
 -20   4   4      677.69      726.93     12.37 o 
 -18   4   4      216.41      249.70      7.05 o 
 -16   4   4     1684.48     1672.86     16.86 o 
 -14   4   4      527.42      483.87      7.09 o 
 -12   4   4      368.47      329.99      7.10 o 
 -10   4   4      421.78      343.68      4.46 o 
  -8   4   4      871.50      761.67      7.04 o 
  -6   4   4     5090.55     5180.48     44.30 o 
  -4   4   4     2051.90     1798.84     15.41 o 
  -2   4   4      327.24      262.43      4.04 o 
   0   4   4       17.69       18.30      2.18 o 
   2   4   4     9568.15     9920.67     69.30 o 
   4   4   4    10401.58    10748.99     74.99 o 
   6   4   4    23295.69    25120.53    222.99 o 
   8   4   4      597.43      530.24      8.91 o 
  10   4   4     4154.22     4228.19     35.76 o 
  12   4   4      946.16      998.24     13.09 o 
  14   4   4     6566.57     6467.07     53.82 o 
  16   4   4     2599.04     2496.78     28.17 o 
  18   4   4      604.86      593.20     11.09 o 
 -19   5   4     1080.46     1159.08     16.41 o 
 -17   5   4     1753.48     1868.89     18.89 o 
 -15   5   4        3.56       -0.71      3.74 o 
 -13   5   4      104.47      117.14      6.50 o 
 -11   5   4     4619.23     4536.48     33.53 o 
  -9   5   4     7606.13     7411.57     52.95 o 
  -7   5   4     1677.88     1347.76     15.46 o 
  -5   5   4     1750.59     1745.30     13.75 o 
  -3   5   4      192.73      145.55      2.77 o 
  -1   5   4    20847.44    21193.39    166.40 o 
   1   5   4    17937.70    18323.73    183.15 o 
   3   5   4    11750.41    12124.41    106.46 o 
   5   5   4      464.76      494.38      7.96 o 
   7   5   4     4336.33     3921.96     79.85 o 
   9   5   4     8284.85     8002.39     69.05 o 
  11   5   4       16.48       26.69      2.93 o 
  13   5   4     1372.98     1423.73     17.51 o 
  15   5   4      320.29      302.29     10.27 o 
  17   5   4     1575.73     1617.83     20.46 o 
 -18   6   4     1556.12     1672.53     19.14 o 
 -16   6   4      145.04      149.33      5.24 o 
 -14   6   4        6.43       -1.81      2.66 o 
 -12   6   4      851.07      827.09     10.05 o 
 -10   6   4     4658.13     4369.68     32.51 o 
  -8   6   4     7649.49     7278.71     55.25 o 
  -6   6   4      181.20      169.00      3.46 o 
  -4   6   4     2980.07     3003.75     23.68 o 
  -2   6   4     6860.77     7025.99     52.25 o 
   0   6   4    14079.67    14060.59    183.36 o 
   2   6   4     1301.17     1352.10     13.33 o 
   4   6   4     4671.43     4467.92     83.93 o 
   6   6   4       70.05       59.35      2.83 o 
   8   6   4     6017.33     5998.59     52.77 o 
  10   6   4       53.18       57.63      3.66 o 
  12   6   4      842.01      822.86     11.67 o 
  14   6   4      187.88      165.58      5.36 o 
  16   6   4      286.88      288.47      7.74 o 
 -17   7   4      577.50      609.14     10.88 o 
 -15   7   4      162.11      130.99      5.53 o 
 -13   7   4       18.54       12.83      3.47 o 
 -11   7   4       72.11       56.74      3.88 o 
  -9   7   4      185.05      161.20      4.41 o 
  -7   7   4      974.77      921.53     10.87 o 
  -5   7   4     1901.56     1927.20     17.49 o 
  -3   7   4      841.33      791.35      9.35 o 
  -1   7   4      421.37      389.04      5.61 o 
   1   7   4       40.64       43.93      2.49 o 
   3   7   4      210.95      200.60      4.19 o 
   5   7   4      868.96      803.78     12.40 o 
   7   7   4      689.54      629.52      9.44 o 
   9   7   4     1182.51     1158.14     14.60 o 
  11   7   4       37.36       42.82      3.82 o 
  13   7   4      167.59      167.37      6.05 o 
  15   7   4       13.80        2.58      3.77 o 
 -16   8   4      675.19      717.92     12.24 o 
 -14   8   4      134.87      102.91      5.10 o 
 -12   8   4      670.47      636.33     10.60 o 
 -10   8   4     1722.16     1818.20     20.88 o 
  -8   8   4     1317.54     1461.77     15.97 o 
  -6   8   4       48.88       52.71      3.74 o 
  -4   8   4     3412.14     3235.62     27.66 o 
  -2   8   4      344.55      349.08      5.68 o 
   0   8   4       83.86       85.63      3.23 o 
   2   8   4     1626.71     1664.49     15.62 o 
   4   8   4     1187.60     1092.86     13.56 o 
   6   8   4        8.55       10.67      2.90 o 
   8   8   4     3409.55     3262.08     33.41 o 
  10   8   4     1072.59     1082.77     14.48 o 
  12   8   4        1.44       -5.29      3.52 o 
  14   8   4       33.08       39.26      4.56 o 
 -13   9   4       23.19       16.91      3.96 o 
 -11   9   4     1177.37     1263.19     16.54 o 
  -9   9   4     3631.88     3758.19     38.40 o 
  -7   9   4      646.96      692.44      8.97 o 
  -5   9   4      145.56      176.18      4.53 o 
  -3   9   4       19.15       18.59      3.09 o 
  -1   9   4     6785.54     6862.21     55.21 o 
   1   9   4      932.18      917.07     10.53 o 
   3   9   4        4.44        8.60      2.81 o 
   5   9   4      778.39      814.82     11.69 o 
   7   9   4       17.57       15.48      3.51 o 
   9   9   4     3739.37     3834.77     39.26 o 
  11   9   4      301.37      355.81      8.27 o 
 -10  10   4      400.49      377.74      8.59 o 
  -8  10   4      109.79      116.96      5.48 o 
  -6  10   4      739.53      811.95     10.27 o 
  -4  10   4     1065.51     1128.37     12.43 o 
  -2  10   4      505.73      485.75      7.44 o 
   0  10   4      107.24       98.25      3.78 o 
   2  10   4     1271.52     1279.97     14.64 o 
   4  10   4     4411.68     4460.36     44.40 o 
   6  10   4      139.92      170.29      6.15 o 
   8  10   4      160.71      146.67      6.06 o 
  10  10   4      719.47      765.38     15.64 o 
  -7  11   4      102.67       98.00      5.06 o 
  -5  11   4      643.42      721.39      9.99 o 
  -3  11   4      678.57      782.80     10.30 o 
  -1  11   4      467.00      451.31      7.72 o 
   1  11   4     1193.53     1189.67     14.46 o 
   3  11   4      845.98      791.11     12.27 o 
   5  11   4     1732.42     1707.23     20.80 o 
 -21   1   5     1519.40     1632.13     21.25 o 
 -19   1   5     1643.08     1694.69     21.16 o 
 -17   1   5      819.36      800.07     10.21 o 
 -15   1   5     2351.25     2184.64     18.37 o 
 -13   1   5     6040.00     5802.33     50.75 o 
 -11   1   5     6927.62     7429.93     52.82 o 
  -9   1   5      717.06      789.69      8.01 o 
  -7   1   5    20363.13    21689.45    381.20 o 
  -5   1   5     8023.93     8062.57     62.07 o 
  -3   1   5    10493.88    10662.36     82.39 o 
  -1   1   5     5327.28     5803.00     48.16 o 
   1   1   5    13860.45    14719.60    123.88 o 
   3   1   5      517.86      477.94      5.02 o 
   5   1   5    10290.07    10294.91     81.22 o 
   7   1   5      346.20      525.19      5.21 o 
   9   1   5      490.01      573.72      7.56 o 
  11   1   5      133.72      129.58      4.07 o 
  13   1   5     2590.61     2448.52     26.28 o 
  15   1   5     2830.21     2784.77     30.02 o 
  17   1   5      418.37      403.50      8.17 o 
  19   1   5       48.09       54.96      4.31 o 
 -22   2   5      840.66      963.87     15.31 o 
 -20   2   5     2692.02     2843.16     32.14 o 
 -18   2   5      269.88      291.61      5.85 o 
 -16   2   5       25.59        8.85      3.76 o 
 -14   2   5     1465.49     1307.45     11.37 o 
 -12   2   5     3109.70     2741.80     20.89 o 
 -10   2   5     8540.21     8139.16     57.42 o 
  -8   2   5      627.06      625.40      6.78 o 
  -6   2   5    25354.40    25447.19    387.03 o 
  -4   2   5    16886.11    17279.12    133.33 o 
  -2   2   5    16784.03    16749.10    122.10 o 
   0   2   5     5060.61     5798.56     42.83 o 
   2   2   5       35.86       23.85      1.56 o 
   4   2   5    10561.09    10972.64     86.53 o 
   6   2   5     8243.60     7634.58     61.09 o 
   8   2   5     6092.12     6020.97     48.74 o 
  10   2   5      104.87       86.46      2.92 o 
  12   2   5      456.39      420.30      7.12 o 
  14   2   5     3017.89     2806.45     30.03 o 
  16   2   5     3563.11     3490.68     37.16 o 
  18   2   5      250.64      254.17      6.99 o 
  20   2   5      217.21      243.01      7.69 o 
 -21   3   5      382.74      390.37      9.07 o 
 -19   3   5       11.89        0.21      2.01 o 
 -17   3   5     2404.40     2423.69     22.73 o 
 -15   3   5     1392.84     1388.93     14.34 o 
 -13   3   5     7600.31     7245.36     52.00 o 
 -11   3   5      987.40      848.01      8.32 o 
  -9   3   5       39.87       63.10      1.95 o 
  -7   3   5     7881.55     7714.49    110.60 o 
  -5   3   5     4689.72     4638.03     33.19 o 
  -3   3   5     4250.04     4456.36     33.20 o 
  -1   3   5     5117.04     5395.13     40.19 o 
   1   3   5     2135.10     1660.85     13.85 o 
   3   3   5     5820.75     6001.33     45.11 o 
   5   3   5     6218.91     6278.44     50.68 o 
   7   3   5      314.40      280.82      6.34 o 
   9   3   5     1459.54     1435.01     15.57 o 
  11   3   5      221.28      202.34      5.61 o 
  13   3   5      707.54      747.04     14.10 o 
  15   3   5      117.94      128.02      5.31 o 
  17   3   5      870.08      815.76     12.62 o 
  19   3   5     2180.22     2166.81     26.06 o 
 -20   4   5        2.73        4.35      3.10 o 
 -18   4   5     1889.24     2018.90     20.07 o 
 -16   4   5     1484.63     1515.24     15.64 o 
 -14   4   5     2136.52     2038.71     19.30 o 
 -12   4   5     1658.55     1539.40     13.06 o 
 -10   4   5       68.84       40.11      1.94 o 
  -8   4   5     6291.48     6030.27     50.05 o 
  -6   4   5     1347.89     1296.23     11.93 o 
  -4   4   5     1348.75     1316.42     10.57 o 
  -2   4   5     1285.83     1349.71     11.75 o 
   0   4   5     7753.46     8068.03     56.60 o 
   2   4   5       16.54       55.45      2.26 o 
   4   4   5       61.71      105.54      2.22 o 
   6   4   5        6.15        7.93      1.38 o 
   8   4   5      354.72      274.19      4.64 o 
  10   4   5     9785.39     9237.90     85.95 o 
  12   4   5     1140.72     1080.58     15.76 o 
  14   4   5      675.43      681.87     10.87 o 
  16   4   5      780.48      763.81     12.04 o 
  18   4   5      782.41      866.41     13.54 o 
 -19   5   5       40.36       30.27      3.24 o 
 -17   5   5        0.70       -3.97      2.64 o 
 -15   5   5     1314.11     1338.09     14.28 o 
 -13   5   5     1984.31     1926.82     19.79 o 
 -11   5   5       77.25       90.77      2.72 o 
  -9   5   5      102.26      103.18      3.84 o 
  -7   5   5        1.34        2.13      1.27 o 
  -5   5   5     2932.41     2947.34     24.58 o 
  -3   5   5     5596.37     5900.66     45.64 o 
  -1   5   5     3110.80     3174.02     24.69 o 
   1   5   5     4308.02     4380.93     31.59 o 
   3   5   5     3890.01     4067.71     34.54 o 
   5   5   5      898.89      920.75      8.76 o 
   7   5   5     2820.54     2816.91     24.48 o 
   9   5   5       30.56       46.32      4.10 o 
  11   5   5     1757.31     1834.49     17.74 o 
  13   5   5     2302.59     2210.77     41.43 o 
  15   5   5        3.19       -1.37      2.93 o 
  17   5   5      190.74      191.00      6.73 o 
 -18   6   5      282.98      325.93      7.55 o 
 -16   6   5      591.82      651.34     10.74 o 
 -14   6   5     1160.48     1188.24     14.14 o 
 -12   6   5      169.73      144.70      4.18 o 
 -10   6   5      572.57      601.80      7.38 o 
  -8   6   5     3539.68     3445.85     29.64 o 
  -6   6   5      977.90      903.75      9.89 o 
  -4   6   5      943.50     1095.23     11.52 o 
  -2   6   5     1841.89     1910.62     17.94 o 
   0   6   5     2772.40     2552.89     20.37 o 
   2   6   5    13143.50    13269.41     99.79 o 
   4   6   5     1168.47     1172.57     10.65 o 
   6   6   5     6571.39     6082.05     83.65 o 
   8   6   5      390.38      379.34      7.52 o 
  10   6   5      244.76      226.18      5.61 o 
  12   6   5     3208.61     3216.56     30.84 o 
  14   6   5       18.65       17.02      3.31 o 
  16   6   5      806.05      875.34     14.86 o 
 -17   7   5     1824.00     2097.74     24.54 o 
 -15   7   5      479.70      520.98      9.76 o 
 -13   7   5      873.58      869.37     12.56 o 
 -11   7   5      399.85      448.75      8.40 o 
  -9   7   5    10206.23    10161.42     79.84 o 
  -7   7   5     3356.08     3201.48     27.24 o 
  -5   7   5     1253.65     1236.00     12.17 o 
  -3   7   5      203.09      176.50      3.92 o 
  -1   7   5     1101.29     1065.86     15.27 o 
   1   7   5    22025.69    22329.82    193.98 o 
   3   7   5        7.01       19.96      3.74 o 
   5   7   5      774.83      689.75     11.80 o 
   7   7   5      203.55      201.69      6.41 o 
   9   7   5     4828.68     4691.94     45.89 o 
  11   7   5     3313.79     3388.59     35.89 o 
  13   7   5      327.99      313.51      7.74 o 
  15   7   5      124.79      107.23      5.44 o 
 -16   8   5      176.40      193.10      7.11 o 
 -14   8   5       84.04       81.17      4.94 o 
 -12   8   5     1391.37     1330.38     17.02 o 
 -10   8   5     1059.56     1071.80     14.20 o 
  -8   8   5     2328.72     2366.06     23.24 o 
  -6   8   5      145.34      124.84      4.20 o 
  -4   8   5      347.78      366.46      5.79 o 
  -2   8   5      140.71      148.82      3.92 o 
   0   8   5     1341.71     1322.11     12.97 o 
   2   8   5    10440.17    10240.39     95.62 o 
   4   8   5      120.70       93.33      5.16 o 
   6   8   5      182.09      179.92      5.72 o 
   8   8   5      115.79      121.71      4.93 o 
  10   8   5     1412.85     1412.88     17.75 o 
  12   8   5      784.59      767.34     11.99 o 
  14   8   5       23.42        8.65      4.19 o 
 -13   9   5        0.68       -4.91      3.28 o 
 -11   9   5      158.92      142.92      5.90 o 
  -9   9   5      174.92      180.29      6.54 o 
  -7   9   5      641.53      682.00      8.96 o 
  -5   9   5      125.41      123.74      4.10 o 
  -3   9   5     1340.63     1336.46     13.63 o 
  -1   9   5      193.40      189.26      6.18 o 
   1   9   5      687.80      704.36      8.86 o 
   3   9   5     2124.66     1975.30     21.87 o 
   5   9   5     2646.68     2521.58     27.01 o 
   7   9   5     1038.77     1002.23     13.68 o 
   9   9   5       93.77       88.80      4.91 o 
  11   9   5       87.00       87.54      5.32 o 
 -10  10   5     1069.60     1178.46     16.21 o 
  -8  10   5     1866.34     2085.43     23.82 o 
  -6  10   5      390.47      415.59      6.88 o 
  -4  10   5     2049.39     2021.39     19.41 o 
  -2  10   5      111.15       96.33      3.71 o 
   0  10   5      650.15      668.29      8.88 o 
   2  10   5     1815.11     1796.60     20.68 o 
   4  10   5        3.84        4.63      3.22 o 
   6  10   5      136.02      154.52      5.77 o 
   8  10   5      240.98      263.03      8.13 o 
  -7  11   5      806.23      904.62     13.66 o 
  -5  11   5        3.14       -1.48      2.85 o 
  -3  11   5     1553.49     1584.10     16.54 o 
  -1  11   5      635.05      645.68      9.17 o 
   1  11   5      181.90      209.31      6.42 o 
   3  11   5      102.22      134.73      5.82 o 
   5  11   5      454.77      460.63     11.03 o 
 -22   0   6     1745.13     1882.75     41.94 o 
 -20   0   6     4236.54     4515.31     90.16 o 
 -18   0   6     2402.14     2536.77     40.32 o 
 -16   0   6      223.75      213.71      5.46 o 
 -14   0   6      800.36      603.24     36.84 o 
 -12   0   6     1921.10     1555.19     17.98 o 
 -10   0   6    11753.03    12234.06    120.80 o 
  -8   0   6    13092.32    14844.70    177.49 o 
  -6   0   6     6356.63     6643.71     74.14 o 
  -4   0   6     2386.45     1973.92     23.10 o 
  -2   0   6      893.94      872.69     19.83 o 
   0   0   6     5982.94     6696.78     74.14 o 
   2   0   6     7776.39     8186.87     89.96 o 
   4   0   6       91.00      133.27      6.95 o 
   6   0   6    22499.84    22270.02    217.42 o 
   8   0   6     9072.99     9083.46    139.15 o 
  10   0   6     2015.82     2211.75     51.11 o 
  12   0   6        4.58        5.16      2.98 o 
  14   0   6     3508.48     3321.25     48.57 o 
  16   0   6     6234.70     6050.79    104.39 o 
  18   0   6      832.12      891.34     19.12 o 
 -21   1   6     1288.37     1301.55     18.10 o 
 -19   1   6      399.17      402.27      8.64 o 
 -17   1   6      744.36      769.97      9.51 o 
 -15   1   6     1166.99     1117.71     12.26 o 
 -13   1   6     3679.23     3519.48     26.48 o 
 -11   1   6       33.67       11.07      1.77 o 
  -9   1   6       57.67      100.78      2.74 o 
  -7   1   6     1435.81     1371.45     10.86 o 
  -5   1   6        5.51        3.76      0.81 o 
  -3   1   6    11708.95    11973.63     96.28 o 
  -1   1   6     4649.56     5246.22     43.93 o 
   1   1   6       37.95       25.25      2.00 o 
   3   1   6      429.05      314.86      3.57 o 
   5   1   6     4348.39     4398.68     33.32 o 
   7   1   6     4101.82     4372.58     42.16 o 
   9   1   6       33.26       62.45      3.71 o 
  11   1   6        2.92       32.23      5.16 o 
  13   1   6      252.28      240.76      7.31 o 
  15   1   6      369.55      381.07      8.59 o 
  17   1   6     2187.59     2137.73     24.88 o 
  19   1   6      614.85      598.56     11.98 o 
 -22   2   6       23.67       36.43      4.24 o 
 -20   2   6      152.66      182.94      7.31 o 
 -18   2   6      181.34      166.11      5.94 o 
 -16   2   6     1343.09     1251.50     13.20 o 
 -14   2   6      409.38      447.85      5.47 o 
 -12   2   6     8081.37     8142.12     57.97 o 
 -10   2   6      373.42      434.71      9.83 o 
  -8   2   6     7551.41     7563.06     59.42 o 
  -6   2   6      261.43      223.52      4.46 o 
  -4   2   6     2656.30     2740.55     21.17 o 
  -2   2   6      103.43       49.44      1.52 o 
   0   2   6     3125.78     3316.14     25.10 o 
   2   2   6      264.56      199.95      2.51 o 
   4   2   6      147.02      178.38      2.85 o 
   6   2   6      240.03      337.21      5.63 o 
   8   2   6       67.73       84.78      2.99 o 
  10   2   6     2351.20     2275.96     20.12 o 
  12   2   6      258.47      226.85      6.41 o 
  14   2   6     2670.33     2650.87     28.62 o 
  16   2   6      967.47      913.18     13.32 o 
  18   2   6       68.72       78.55      4.52 o 
 -21   3   6      657.01      687.19     15.87 o 
 -19   3   6     2076.64     2084.53     20.67 o 
 -17   3   6     2483.95     2429.72     22.91 o 
 -15   3   6      852.55      841.83      9.90 o 
 -13   3   6     1905.53     1735.35     14.43 o 
 -11   3   6     9768.66     9830.04     69.39 o 
  -9   3   6       42.55       33.15      2.48 o 
  -7   3   6      781.88      750.30      6.74 o 
  -5   3   6     4553.08     4823.86     36.11 o 
  -3   3   6    28016.21    29297.73    223.33 o 
  -1   3   6      239.73      158.31      2.61 o 
   1   3   6       46.14       83.78      1.86 o 
   3   3   6     4371.20     4672.79     33.32 o 
   5   3   6     6700.99     6375.24     48.01 o 
   7   3   6     3529.95     3722.32     36.92 o 
   9   3   6     1500.94     1513.91     14.14 o 
  11   3   6      677.38      596.66     15.36 o 
  13   3   6       18.59       13.31      2.64 o 
  15   3   6     4026.03     4151.15     43.02 o 
  17   3   6       85.47       82.05      4.61 o 
  19   3   6       12.05       31.27      5.05 o 
 -20   4   6      555.19      600.35      9.18 o 
 -18   4   6      405.11      406.75      7.25 o 
 -16   4   6       33.93       33.42      3.01 o 
 -14   4   6     4192.48     4052.69     35.21 o 
 -12   4   6     9298.49     8848.96     63.10 o 
 -10   4   6     7292.15     6898.03     51.76 o 
  -8   4   6     1241.24     1200.80     11.45 o 
  -6   4   6    10832.52    11375.15     79.59 o 
  -4   4   6     6014.28     5984.71     42.59 o 
  -2   4   6    17385.84    18255.85    142.28 o 
   0   4   6    11900.73    12514.13     89.14 o 
   2   4   6    15602.84    16290.57    119.43 o 
   4   4   6      845.17      615.57      6.02 o 
   6   4   6     2210.92     2041.37     18.02 o 
   8   4   6     2949.43     2900.12     25.07 o 
  10   4   6       82.13       62.98      3.23 o 
  12   4   6      186.78      140.91      4.77 o 
  14   4   6      109.43       98.96      4.74 o 
  16   4   6     2484.67     2640.71     29.57 o 
  18   4   6       74.47       56.93      4.49 o 
 -19   5   6      226.89      257.02      6.18 o 
 -17   5   6     1900.62     2102.25     20.80 o 
 -15   5   6     7284.95     7554.56     62.77 o 
 -13   5   6     5229.46     5070.05     45.73 o 
 -11   5   6      106.94       99.97      2.85 o 
  -9   5   6     2082.39     2120.37     19.45 o 
  -7   5   6     8541.90     8391.41     66.32 o 
  -5   5   6     5251.73     5090.57     38.34 o 
  -3   5   6      128.89      119.09      2.72 o 
  -1   5   6     1448.58     1332.37     11.92 o 
   1   5   6    15326.54    15741.06    119.50 o 
   3   5   6     1869.73     1784.13     17.42 o 
   5   5   6       79.84       72.63      2.92 o 
   7   5   6      480.44      437.30      6.55 o 
   9   5   6     6521.51     6334.50     52.21 o 
  11   5   6     2214.35     2071.87     46.47 o 
  13   5   6      910.64      893.25     15.25 o 
  15   5   6      376.73      330.76      7.94 o 
  17   5   6      154.62      147.87      7.23 o 
 -18   6   6      291.60      334.44      7.33 o 
 -16   6   6     2555.28     2617.57     28.41 o 
 -14   6   6      147.06      157.64      6.15 o 
 -12   6   6      178.42      180.00      4.84 o 
 -10   6   6      355.21      362.04      5.08 o 
  -8   6   6     1424.95     1408.43     12.11 o 
  -6   6   6     8259.29     8029.73     71.96 o 
  -4   6   6       14.64       29.75      2.42 o 
  -2   6   6       43.46       28.43      1.86 o 
   0   6   6     1191.02     1144.18     10.36 o 
   2   6   6     7550.94     7207.90     57.50 o 
   4   6   6     3438.15     3408.90     28.56 o 
   6   6   6     4506.29     4284.04     38.35 o 
   8   6   6      708.44      726.45      9.53 o 
  10   6   6     3779.02     3654.18     36.42 o 
  12   6   6     2191.72     2218.12     33.16 o 
  14   6   6       38.77       37.04      3.70 o 
  16   6   6       13.76       11.33      4.67 o 
 -17   7   6       75.82       83.10      5.85 o 
 -15   7   6      106.54      108.43      5.21 o 
 -13   7   6       26.19        8.81      3.11 o 
 -11   7   6      211.83      215.95      5.55 o 
  -9   7   6      102.91       93.92      4.24 o 
  -7   7   6      600.24      593.74      8.15 o 
  -5   7   6      193.53      172.67      4.81 o 
  -3   7   6      581.04      555.75      9.37 o 
  -1   7   6        0.96        4.30      1.93 o 
   1   7   6     2335.99     2411.77     20.84 o 
   3   7   6     4433.69     4341.39     35.43 o 
   5   7   6       27.34       41.68      5.11 o 
   7   7   6        0.94       -1.18      2.69 o 
   9   7   6        6.79        2.21      2.99 o 
  11   7   6        3.95       -1.12      2.86 o 
  13   7   6       18.57       10.38      3.97 o 
  15   7   6       69.30       61.24      5.16 o 
 -16   8   6     2155.93     2299.84     26.57 o 
 -14   8   6      298.42      338.15      9.26 o 
 -12   8   6      655.80      628.02     11.20 o 
 -10   8   6     1714.29     1783.65     18.60 o 
  -8   8   6      952.83     1027.31     11.32 o 
  -6   8   6     2309.88     2268.49     20.53 o 
  -4   8   6      727.53      654.78     11.25 o 
  -2   8   6      230.89      224.47      5.44 o 
   0   8   6      155.20      140.23      3.84 o 
   2   8   6     2950.47     2935.36     25.33 o 
   4   8   6     9795.75     9491.13     87.48 o 
   6   8   6     1155.81     1113.20     14.13 o 
   8   8   6     1043.53     1002.69     16.54 o 
  10   8   6      534.25      562.12     11.80 o 
  12   8   6     1996.74     2040.11     28.55 o 
 -13   9   6       23.97       13.12      3.84 o 
 -11   9   6       11.08        1.58      3.42 o 
  -9   9   6     1627.86     1734.05     20.53 o 
  -7   9   6     1962.36     1961.22     20.17 o 
  -5   9   6      614.67      597.50      7.96 o 
  -3   9   6        7.36        6.88      3.09 o 
  -1   9   6       58.80       49.25      4.12 o 
   1   9   6      638.58      612.50      9.46 o 
   3   9   6      486.81      478.40     12.66 o 
   5   9   6     1145.67     1220.00     18.89 o 
   7   9   6      115.77       81.93      5.34 o 
   9   9   6     1628.01     1691.77     24.91 o 
  11   9   6     2693.06     2789.53     50.42 o 
 -10  10   6      162.36      161.22      6.46 o 
  -8  10   6        3.56       -1.77      2.83 o 
  -6  10   6      203.65      209.04      5.33 o 
  -4  10   6       42.22       42.82      3.23 o 
  -2  10   6      612.81      641.75      8.79 o 
   0  10   6     1714.46     1707.54     16.91 o 
   2  10   6       64.23       67.66      4.42 o 
   4  10   6       10.08        4.23      3.06 o 
   6  10   6      768.27      826.64     16.88 o 
   8  10   6      560.95      517.26     12.45 o 
  -5  11   6        6.70        5.85      3.10 o 
  -3  11   6      782.72      876.75     12.04 o 
  -1  11   6     1402.72     1344.03     15.39 o 
   1  11   6       41.55       52.99      5.16 o 
   3  11   6      193.51      238.23     10.43 o 
 -21   1   7      151.70      186.98      6.73 o 
 -19   1   7     3635.57     3710.66     39.75 o 
 -17   1   7      890.80      894.27     12.84 o 
 -15   1   7       13.45       14.97      1.77 o 
 -13   1   7      860.15      773.81      9.38 o 
 -11   1   7      321.59      187.25      3.42 o 
  -9   1   7     2124.13     1956.99     17.13 o 
  -7   1   7     2584.07     2763.04     31.59 o 
  -5   1   7        4.95        2.58      2.43 o 
  -3   1   7     5573.69     5787.64     45.80 o 
  -1   1   7     3652.07     3484.87     29.88 o 
   1   1   7      163.61      262.01      3.50 o 
   3   1   7     2687.30     2874.57     21.87 o 
   5   1   7     7959.23     8597.72     69.54 o 
   7   1   7     7972.03     7997.55     59.65 o 
   9   1   7      787.67      671.19      7.52 o 
  11   1   7      438.76      408.39      8.20 o 
  13   1   7       22.44       16.32      2.69 o 
  15   1   7     1051.49     1050.90     14.01 o 
  17   1   7     4235.10     4205.75     43.81 o 
  19   1   7      407.24      384.23     13.65 o 
 -22   2   7      448.12      509.86     10.71 o 
 -20   2   7     1595.78     1722.17     23.80 o 
 -18   2   7     3785.08     3984.58     35.22 o 
 -16   2   7      429.24      437.41      6.12 o 
 -14   2   7     1441.25     1338.97     11.80 o 
 -12   2   7      730.51      708.45      8.46 o 
 -10   2   7    25541.52    25281.57    325.83 o 
  -8   2   7    12157.04    12925.16     90.09 o 
  -6   2   7     3574.20     3802.99     27.55 o 
  -4   2   7       31.48       18.21      1.69 o 
  -2   2   7    18706.23    19808.77    144.61 o 
   0   2   7    23878.69    25605.37    197.89 o 
   2   2   7     4225.42     4979.16     37.12 o 
   4   2   7     2912.24     3147.07     24.08 o 
   6   2   7     8229.27     8178.96     61.07 o 
   8   2   7     8843.03     8189.24     65.59 o 
  10   2   7      111.96      108.15      3.30 o 
  12   2   7       21.61       16.27      2.81 o 
  14   2   7      711.53      726.11     13.31 o 
  16   2   7     2063.38     2114.60     24.42 o 
  18   2   7      378.47      399.96      8.64 o 
 -21   3   7      768.46      743.16     12.62 o 
 -19   3   7       12.80       20.09      2.90 o 
 -17   3   7     1775.52     1877.50     18.59 o 
 -15   3   7     3078.90     3034.34     23.66 o 
 -13   3   7        6.54        9.93      1.54 o 
 -11   3   7     4268.77     4380.21     36.72 o 
  -9   3   7      733.21      755.93      8.12 o 
  -7   3   7     3510.69     3190.66     23.66 o 
  -5   3   7     3585.54     3638.32     27.73 o 
  -3   3   7     1032.03      778.51      7.59 o 
  -1   3   7     4361.57     4649.09     35.00 o 
   1   3   7    11053.53    11946.87     87.66 o 
   3   3   7     4763.93     4427.75     31.58 o 
   5   3   7     5524.98     5509.02     41.78 o 
   7   3   7       23.00       41.94      2.50 o 
   9   3   7     1704.56     1631.97     15.20 o 
  11   3   7      405.62      368.44      5.81 o 
  13   3   7     1102.76     1059.75     14.02 o 
  15   3   7     1523.31     1507.99     23.40 o 
  17   3   7       74.74       79.59      4.74 o 
 -20   4   7      433.06      417.27      7.70 o 
 -18   4   7      297.66      286.26      6.32 o 
 -16   4   7      415.19      387.87      6.70 o 
 -14   4   7       55.70       41.93      3.02 o 
 -12   4   7       48.16       46.77      2.11 o 
 -10   4   7      112.42       96.06      4.36 o 
  -8   4   7     1968.50     1924.00     19.66 o 
  -6   4   7     6215.37     6235.68     44.59 o 
  -4   4   7     3242.82     3081.92     23.93 o 
  -2   4   7     1087.92     1043.87      8.70 o 
   0   4   7      648.89      786.14      7.15 o 
   2   4   7     3556.79     3371.49     25.78 o 
   4   4   7      308.27      261.31      3.37 o 
   6   4   7       12.08       37.05      2.68 o 
   8   4   7      166.61      137.52      3.84 o 
  10   4   7     1399.22     1310.42     15.65 o 
  12   4   7      669.01      630.12      9.02 o 
  14   4   7      113.21       97.70      5.56 o 
  16   4   7       41.93       41.76      4.18 o 
 -19   5   7     1789.90     1819.42     19.11 o 
 -17   5   7      182.53      192.94      5.30 o 
 -15   5   7     1155.53     1137.08     12.82 o 
 -13   5   7       67.69       58.72      2.50 o 
 -11   5   7     3495.62     3276.42     32.50 o 
  -9   5   7     3148.29     2950.19     25.23 o 
  -7   5   7      205.49      234.84      3.63 o 
  -5   5   7      994.27     1103.94      9.56 o 
  -3   5   7     4228.34     4375.33     31.86 o 
  -1   5   7       25.69       21.47      2.18 o 
   1   5   7       34.60       15.70      1.32 o 
   3   5   7      553.95      597.45      5.92 o 
   5   5   7       82.33       77.30      3.22 o 
   7   5   7      617.71      570.12      7.19 o 
   9   5   7     3115.93     3041.84     26.73 o 
  11   5   7      395.77      408.91      6.50 o 
  13   5   7      629.77      613.27     16.19 o 
  15   5   7       29.00       22.36      4.30 o 
  17   5   7      173.27      178.44      8.94 o 
 -18   6   7      468.37      504.88      9.73 o 
 -16   6   7      671.16      754.72     11.87 o 
 -14   6   7     4707.75     4813.14     41.52 o 
 -12   6   7     4480.74     4405.25     33.21 o 
 -10   6   7     3357.31     3373.79     29.56 o 
  -8   6   7      200.00      202.13      4.57 o 
  -6   6   7     5767.36     5753.68     43.80 o 
  -4   6   7     8737.78     8922.93     66.21 o 
  -2   6   7     1315.07     1352.93     12.80 o 
   0   6   7     1578.36     1744.47     14.77 o 
   2   6   7    12665.98    12237.67     89.62 o 
   4   6   7     2285.29     2198.96     20.94 o 
   6   6   7     5932.33     5878.65     51.59 o 
   8   6   7       21.64       27.52      2.91 o 
  10   6   7       26.81       31.81      3.19 o 
  12   6   7     1150.44     1142.96     15.97 o 
  14   6   7       11.34        7.59      4.03 o 
 -17   7   7     1469.01     1565.98     19.84 o 
 -15   7   7     2683.69     2873.82     31.10 o 
 -13   7   7     2990.11     2967.45     31.59 o 
 -11   7   7      751.73      766.65      9.22 o 
  -9   7   7       12.10       21.14      2.31 o 
  -7   7   7     5146.47     5141.94     48.03 o 
  -5   7   7      785.43      711.72      8.96 o 
  -3   7   7     6230.05     6252.87     49.94 o 
  -1   7   7     2436.47     2423.28     21.01 o 
   1   7   7     2931.11     2874.79     26.13 o 
   3   7   7     2601.51     2632.78     26.75 o 
   5   7   7     2379.37     2263.86     23.49 o 
   7   7   7     2227.19     2153.25     28.11 o 
   9   7   7       18.89       22.17      3.80 o 
  11   7   7     4719.18     4718.34     56.40 o 
  13   7   7     1701.14     1660.96     32.61 o 
 -16   8   7      760.91      815.62     13.00 o 
 -14   8   7     1444.31     1570.32     19.66 o 
 -12   8   7       15.23       20.24      3.64 o 
 -10   8   7      215.39      197.76      5.41 o 
  -8   8   7       74.64       97.42      3.67 o 
  -6   8   7      509.96      509.76      8.37 o 
  -4   8   7       13.65        9.84      2.42 o 
  -2   8   7     1005.45      926.97     10.16 o 
   0   8   7      115.28      120.24      3.84 o 
   2   8   7      473.10      431.24      7.69 o 
   4   8   7      722.81      680.65     12.24 o 
   6   8   7      373.69      340.97      8.60 o 
   8   8   7      396.84      393.40      9.65 o 
  10   8   7      436.11      431.84     10.51 o 
  12   8   7     2608.60     2709.68     35.86 o 
 -13   9   7       55.12       48.22      4.67 o 
 -11   9   7     1034.81     1042.87     14.51 o 
  -9   9   7      581.24      623.72      8.71 o 
  -7   9   7      883.96      890.29     10.59 o 
  -5   9   7      248.91      239.44      6.87 o 
  -3   9   7      208.42      193.52      4.72 o 
  -1   9   7     1719.85     1689.09     17.50 o 
   1   9   7      247.48      262.29      8.44 o 
   3   9   7       82.26       68.77      4.67 o 
   5   9   7      380.29      357.83      9.22 o 
   7   9   7       14.22       -1.21      4.03 o 
   9   9   7      104.79      120.28      6.70 o 
 -10  10   7      175.96      166.98      6.46 o 
  -8  10   7      238.50      282.31      6.06 o 
  -6  10   7     2005.86     2151.06     20.47 o 
  -4  10   7      393.84      380.06      7.90 o 
  -2  10   7      190.25      165.43      5.53 o 
   0  10   7        5.03        7.55      3.33 o 
   2  10   7     1217.97     1184.20     20.35 o 
   4  10   7     1703.28     1652.43     24.24 o 
   6  10   7       39.99       46.93      5.46 o 
  -5  11   7      947.80      989.58     14.21 o 
  -3  11   7      264.88      254.12      7.02 o 
  -1  11   7      278.21      295.83      8.43 o 
   1  11   7      618.51      641.25     13.53 o 
 -22   0   8        3.96       -1.23      5.01 o 
 -20   0   8     1500.33     1533.82     28.45 o 
 -18   0   8     3272.83     3538.45     53.86 o 
 -16   0   8       93.10      108.95      4.80 o 
 -14   0   8      554.56      565.57      8.81 o 
 -12   0   8     1177.89     1056.42     15.14 o 
 -10   0   8    16891.16    16514.55    187.41 o 
  -8   0   8    22255.15    22244.49    236.50 o 
  -6   0   8       14.45       19.70      1.54 o 
  -4   0   8      404.18      339.80      6.32 o 
  -2   0   8    16143.07    16628.83    181.85 o 
   0   0   8    17689.83    18443.78    201.86 o 
   2   0   8     3910.87     3844.48     45.92 o 
   4   0   8     2711.20     2758.64     28.56 o 
   6   0   8     7645.28     7327.53     72.66 o 
   8   0   8    17736.95    17727.27    292.90 o 
  10   0   8     2186.24     2264.39     41.63 o 
  12   0   8      235.47      211.30      7.24 o 
  14   0   8       31.87       26.07      8.60 o 
  16   0   8     1322.95     1289.20     38.65 o 
  18   0   8     1022.85     1047.77     36.97 o 
 -21   1   8      144.88      161.92      6.28 o 
 -19   1   8     2205.87     2334.12     27.12 o 
 -17   1   8      342.69      397.34      5.60 o 
 -15   1   8      213.91      267.41      5.00 o 
 -13   1   8      746.10      769.19      7.64 o 
 -11   1   8     2010.94     1926.59     16.57 o 
  -9   1   8     1935.33     1730.59     13.84 o 
  -7   1   8    10527.94    11189.28     78.24 o 
  -5   1   8     1682.76     1739.19     14.14 o 
  -3   1   8     4058.94     4174.91     33.32 o 
  -1   1   8     2670.49     2625.26     22.87 o 
   1   1   8    15564.16    16326.28    134.05 o 
   3   1   8    10229.33    11198.58     81.78 o 
   5   1   8     2166.00     2114.96     15.74 o 
   7   1   8     3208.22     3358.51     27.81 o 
   9   1   8      737.22      681.12      8.31 o 
  11   1   8      447.06      442.29      9.36 o 
  13   1   8      515.77      528.93      8.75 o 
  15   1   8      970.75      933.82     15.65 o 
  17   1   8      869.90      862.54     14.29 o 
 -20   2   8        0.30        4.07      2.78 o 
 -18   2   8       63.94       58.87      3.89 o 
 -16   2   8     1104.43     1010.21      9.87 o 
 -14   2   8      576.34      576.85      7.55 o 
 -12   2   8     3399.28     3343.55     25.24 o 
 -10   2   8       28.02       27.30      1.71 o 
  -8   2   8     5931.43     6724.47     47.96 o 
  -6   2   8     2734.24     2822.54     24.33 o 
  -4   2   8      430.57      302.17      4.88 o 
  -2   2   8      443.16      547.57      5.71 o 
   0   2   8     8353.23     8772.35     68.24 o 
   2   2   8     1416.38     1491.42     12.17 o 
   4   2   8     1236.98     1098.95      9.42 o 
   6   2   8     1381.25     1384.03     12.47 o 
   8   2   8        6.11       13.60      2.76 o 
  10   2   8     2311.58     2215.08     21.61 o 
  12   2   8     1874.54     1775.93     35.38 o 
  14   2   8      843.97      838.85     12.02 o 
  16   2   8       53.58       33.37      4.47 o 
  18   2   8      130.65       94.90      6.02 o 
 -21   3   8      185.57      158.54      5.64 o 
 -19   3   8     1028.50     1079.24     12.77 o 
 -17   3   8     2994.73     3007.52     27.54 o 
 -15   3   8       13.31       26.20      2.26 o 
 -13   3   8     2340.72     2300.14     21.27 o 
 -11   3   8     4629.49     4452.13     36.57 o 
  -9   3   8     5378.55     5446.99     39.43 o 
  -7   3   8     6789.98     6952.56     54.66 o 
  -5   3   8     1498.77     1427.08     19.87 o 
  -3   3   8     2896.72     3034.68     25.16 o 
  -1   3   8      223.66      116.23      2.31 o 
   1   3   8     2320.83     2161.59     17.17 o 
   3   3   8       73.25      144.85      2.51 o 
   5   3   8      736.16      761.83      7.87 o 
   7   3   8     3083.69     3010.96     27.60 o 
   9   3   8     3080.09     2884.40     25.03 o 
  11   3   8      624.77      689.06     12.78 o 
  13   3   8     4279.05     4147.27     52.36 o 
  15   3   8      559.82      530.82     11.80 o 
  17   3   8     1046.13     1122.72     19.09 o 
 -20   4   8       36.13       59.02      3.65 o 
 -18   4   8     3436.19     3362.62     30.72 o 
 -16   4   8     3847.83     3824.09     33.93 o 
 -14   4   8     1654.13     1696.04     14.59 o 
 -12   4   8     2018.42     1974.43     18.62 o 
 -10   4   8     7370.69     7275.35     52.18 o 
  -8   4   8     5131.52     5311.31     40.28 o 
  -6   4   8     2749.13     2691.22     20.35 o 
  -4   4   8     6139.11     6371.67     47.42 o 
  -2   4   8     4775.09     4945.65     37.82 o 
   0   4   8     4181.70     3833.01     29.24 o 
   2   4   8      644.40      561.44      5.38 o 
   4   4   8     1791.32     1618.57     14.56 o 
   6   4   8     1463.35     1559.32     18.78 o 
   8   4   8       10.65        6.36      2.19 o 
  10   4   8      281.31      263.66      7.07 o 
  12   4   8     1243.29     1162.53     18.37 o 
  14   4   8        4.71       -3.44      4.47 o 
  16   4   8      212.73      218.08      8.13 o 
 -19   5   8        2.54        0.43      2.80 o 
 -17   5   8      494.93      477.32      7.94 o 
 -15   5   8     1353.76     1367.61     14.73 o 
 -13   5   8     1154.02     1050.56     10.16 o 
 -11   5   8     1668.85     1674.77     15.87 o 
  -9   5   8       29.59       36.07      1.99 o 
  -7   5   8     1752.79     1654.84     13.64 o 
  -5   5   8     7560.48     7178.29     51.29 o 
  -3   5   8    14233.95    14373.58    100.18 o 
  -1   5   8      610.09      637.03     10.02 o 
   1   5   8      460.22      473.62      5.89 o 
   3   5   8     6886.71     6726.71     52.97 o 
   5   5   8    10216.87     9337.12    180.90 o 
   7   5   8       24.03       22.99      2.64 o 
   9   5   8      878.90      823.28     10.96 o 
  11   5   8     2120.48     2040.67     22.15 o 
  13   5   8     1459.96     1427.59     21.68 o 
  15   5   8       14.08       18.21      4.30 o 
 -18   6   8       72.76       74.38      4.80 o 
 -16   6   8       19.43       23.62      3.18 o 
 -14   6   8     3046.03     3160.39     28.87 o 
 -12   6   8     1042.25     1087.32     12.15 o 
 -10   6   8       37.29       32.98      2.52 o 
  -8   6   8     3544.84     3402.34     28.00 o 
  -6   6   8     1024.69     1062.04     10.12 o 
  -4   6   8     6039.17     5958.21     45.14 o 
  -2   6   8      129.72      121.58      3.21 o 
   0   6   8       90.44       66.15      2.55 o 
   2   6   8      857.47      977.80     10.61 o 
   4   6   8     3094.34     3011.19     37.56 o 
   6   6   8      435.18      498.47      8.60 o 
   8   6   8      151.67      159.09      5.54 o 
  10   6   8     1001.01      967.91     13.96 o 
  12   6   8      825.89      814.47     12.91 o 
  14   6   8     1096.66     1172.56     22.49 o 
 -17   7   8      108.73      104.21      5.09 o 
 -15   7   8       59.25       66.26      4.67 o 
 -13   7   8      436.60      466.89      8.98 o 
 -11   7   8       69.20       49.64      3.35 o 
  -9   7   8      824.11      760.85     10.50 o 
  -7   7   8     4566.78     4391.91     36.56 o 
  -5   7   8      274.13      267.25      5.04 o 
  -3   7   8       71.81       77.28      2.99 o 
  -1   7   8      248.62      255.93      9.57 o 
   1   7   8      526.93      524.79      7.79 o 
   3   7   8        3.25        1.11      2.92 o 
   5   7   8     1594.17     1586.96     21.47 o 
   7   7   8     1610.78     1601.01     22.33 o 
   9   7   8       67.37       51.24      4.30 o 
  11   7   8       32.70       29.39      4.30 o 
  13   7   8        1.70        8.60      4.30 o 
 -14   8   8     7935.15     8046.85     76.80 o 
 -12   8   8     2222.41     2273.93     44.54 o 
 -10   8   8      260.47      249.78      5.74 o 
  -8   8   8      668.71      668.78     18.89 o 
  -6   8   8     3937.45     3911.81     32.91 o 
  -4   8   8     3111.27     2994.42     29.86 o 
  -2   8   8      231.30      230.22      5.82 o 
   0   8   8     3856.65     3807.15     40.33 o 
   2   8   8       28.59       28.77      3.61 o 
   4   8   8      941.25      955.52     15.44 o 
   6   8   8      248.33      277.46      7.93 o 
   8   8   8      166.70      142.71      8.44 o 
  10   8   8        2.22       -2.73      4.03 o 
  12   8   8      638.19      699.01     14.17 o 
 -13   9   8     1541.43     1702.41     20.94 o 
 -11   9   8      422.71      438.36      9.11 o 
  -9   9   8       46.91       34.24      3.22 o 
  -7   9   8     1190.40     1279.19     15.95 o 
  -5   9   8     2892.44     2855.87     29.16 o 
  -3   9   8      885.24      831.16     12.88 o 
  -1   9   8      166.16      144.10      5.12 o 
   1   9   8      574.92      565.50     11.38 o 
   3   9   8      822.25      870.25     14.82 o 
   5   9   8     3078.60     3069.73     39.03 o 
   7   9   8     2195.70     2062.61     28.55 o 
   9   9   8      686.23      675.80     13.96 o 
 -10  10   8      476.60      485.17     12.36 o 
  -8  10   8      675.93      730.26     13.13 o 
  -6  10   8       49.28       56.11      3.93 o 
  -4  10   8      218.56      217.01      6.42 o 
  -2  10   8      889.03      826.02     12.02 o 
   0  10   8      985.86      947.13     16.30 o 
   2  10   8      389.20      406.56     10.32 o 
   4  10   8     1041.51     1036.96     17.61 o 
   6  10   8      198.04      202.68      8.36 o 
 -21   1   9        4.20        2.06      3.30 o 
 -19   1   9      624.44      635.65      9.14 o 
 -17   1   9     1722.08     1778.75     17.75 o 
 -15   1   9       25.94       24.09      6.66 o 
 -13   1   9      986.99      894.86      8.68 o 
 -11   1   9      699.95      717.49      7.21 o 
  -9   1   9     2900.95     2802.63     21.32 o 
  -7   1   9     5864.85     5610.30     40.22 o 
  -5   1   9      729.82      726.52      7.11 o 
  -3   1   9     1903.97     2075.68     28.58 o 
  -1   1   9     3630.54     3600.60     30.77 o 
   1   1   9    39057.52    40693.75    342.63 o 
   3   1   9    16077.59    16791.75    122.21 o 
   5   1   9      522.55      498.25      5.18 o 
   7   1   9     1144.46     1150.64     10.96 o 
   9   1   9     7246.49     7128.44     75.84 o 
  11   1   9     1810.96     1762.66     24.64 o 
  13   1   9       66.62       73.26      4.67 o 
  15   1   9       41.65       32.11      5.54 o 
  17   1   9       68.41       55.28      7.74 o 
 -20   2   9       36.15       31.68      3.13 o 
 -18   2   9     3095.30     2997.34     27.60 o 
 -16   2   9     1246.45     1244.54     14.20 o 
 -14   2   9       45.19       49.13      2.31 o 
 -12   2   9      280.32      280.15      4.82 o 
 -10   2   9     7083.89     6809.10     48.82 o 
  -8   2   9    11092.64    10840.75     76.06 o 
  -6   2   9     2952.36     2961.67     21.99 o 
  -4   2   9     3740.33     3927.72     31.84 o 
  -2   2   9      931.35     1146.38     10.48 o 
   0   2   9    19942.46    20659.50    158.75 o 
   2   2   9     4889.65     4893.54     38.89 o 
   4   2   9     2541.94     2399.60     18.88 o 
   6   2   9       83.43       63.08      2.68 o 
   8   2   9     4484.27     4452.51     42.53 o 
  10   2   9     6578.89     6788.93     82.16 o 
  12   2   9      329.53      301.40     15.14 o 
  14   2   9       33.88       33.72      4.96 o 
  16   2   9       95.09       77.69      5.34 o 
 -21   3   9      398.58      447.08      8.42 o 
 -19   3   9      548.68      593.00      8.92 o 
 -17   3   9       57.60       31.30      2.88 o 
 -15   3   9     4734.65     4561.19     39.14 o 
 -13   3   9     2802.01     2688.54     29.03 o 
 -11   3   9     1236.53     1248.05     11.01 o 
  -9   3   9     1443.68     1474.69     12.42 o 
  -7   3   9     6411.37     6390.65     45.65 o 
  -5   3   9    13043.75    13421.64     97.78 o 
  -3   3   9     5388.16     5166.96     38.98 o 
  -1   3   9     2915.27     2720.66     21.30 o 
   1   3   9     5090.64     5892.04     46.69 o 
   3   3   9     2213.01     2059.86     17.52 o 
   5   3   9     4873.72     4481.83     42.82 o 
   7   3   9       89.13       86.48      3.86 o 
   9   3   9      599.96      502.62      7.66 o 
  11   3   9     1161.05     1119.27     17.37 o 
  13   3   9        3.40        5.16      3.44 o 
  15   3   9     1812.87     1826.73     27.03 o 
  17   3   9      459.43      458.68     11.58 o 
 -20   4   9     1877.04     1918.56     19.93 o 
 -18   4   9     1865.06     1788.64     18.59 o 
 -16   4   9      191.73      217.76      6.91 o 
 -14   4   9     2049.74     1939.68     18.78 o 
 -12   4   9     3932.97     3712.32     46.21 o 
 -10   4   9        9.74       11.86      1.56 o 
  -8   4   9      480.58      445.05      5.52 o 
  -6   4   9      554.89      589.04      6.02 o 
  -4   4   9      208.94      137.92      2.88 o 
  -2   4   9      551.25      455.89      5.82 o 
   0   4   9     1007.31     1015.90      9.89 o 
   2   4   9     1322.83     1380.19     14.21 o 
   4   4   9     1901.99     1872.81     19.23 o 
   6   4   9     8154.83     8065.81     75.08 o 
   8   4   9      873.38      875.30     11.28 o 
  10   4   9      425.47      423.83      7.17 o 
  12   4   9       83.69       75.55      6.21 o 
  14   4   9      629.09      628.47     13.05 o 
  16   4   9     1396.92     1436.49     27.80 o 
 -19   5   9      258.50      267.37      6.29 o 
 -17   5   9      346.16      393.66      7.39 o 
 -15   5   9      218.45      245.32      5.85 o 
 -13   5   9      492.10      440.44     12.40 o 
 -11   5   9        4.23        0.51      1.63 o 
  -9   5   9     7935.84     7924.50     56.71 o 
  -7   5   9     6533.31     6426.48     48.38 o 
  -5   5   9        7.66       10.24      2.77 o 
  -3   5   9       66.58       74.44      2.69 o 
  -1   5   9      820.06      824.01      8.69 o 
   1   5   9      363.08      317.36      4.96 o 
   3   5   9      759.42      768.64      9.52 o 
   5   5   9      914.61      891.17     11.41 o 
   7   5   9      829.13      771.58     10.36 o 
   9   5   9        4.93        1.39      2.38 o 
  11   5   9        5.09        0.45      2.64 o 
  13   5   9       27.22       30.52      4.30 o 
  15   5   9      125.71      139.47      8.56 o 
 -18   6   9      359.09      345.65      8.33 o 
 -16   6   9      885.29      869.97     11.90 o 
 -14   6   9     4215.01     4282.50     39.89 o 
 -12   6   9      493.82      490.37      7.71 o 
 -10   6   9      847.82      888.14      9.35 o 
  -8   6   9     1140.29     1127.54     10.81 o 
  -6   6   9      185.48      168.96      4.08 o 
  -4   6   9     4580.43     4391.63     38.48 o 
  -2   6   9     3885.29     3785.92     33.45 o 
   0   6   9     1221.00     1219.12     16.66 o 
   2   6   9      342.90      315.49      6.35 o 
   4   6   9     1544.30     1425.70     17.75 o 
   6   6   9     1005.13      944.24     14.39 o 
   8   6   9      704.50      711.80     11.18 o 
  10   6   9      317.64      317.84      7.35 o 
  12   6   9     1441.71     1434.88     23.16 o 
  14   6   9     1523.48     1474.63     28.99 o 
 -17   7   9        9.19        7.39      3.72 o 
 -15   7   9       10.21       11.59      3.68 o 
 -13   7   9     1612.80     1714.51     20.11 o 
 -11   7   9     6472.55     6577.97     53.24 o 
  -9   7   9      194.05      166.69      4.29 o 
  -7   7   9      901.22      908.55     11.74 o 
  -5   7   9      555.94      548.25      8.37 o 
  -3   7   9    12724.67    12544.02    121.74 o 
  -1   7   9     1566.41     1565.77     17.03 o 
   1   7   9     1481.83     1512.16     16.46 o 
   3   7   9     6139.16     5959.60     80.31 o 
   5   7   9     1330.68     1316.91     22.09 o 
   7   7   9     3180.76     3086.49     38.17 o 
   9   7   9        8.81        4.53      3.61 o 
  11   7   9      181.03      165.80      7.27 o 
  13   7   9      593.76      569.93     12.45 o 
 -14   8   9      278.70      375.05     13.23 o 
 -12   8   9     1009.77     1017.67     39.51 o 
 -10   8   9       42.28       47.11      3.64 o 
  -8   8   9      102.70       84.69      4.46 o 
  -6   8   9       40.09       53.36      3.86 o 
  -4   8   9     2751.09     2803.50     28.32 o 
  -2   8   9      828.60      823.87     11.09 o 
   0   8   9        1.72        1.15      2.38 o 
   2   8   9      392.99      389.11      8.79 o 
   4   8   9      268.57      282.17      7.74 o 
   6   8   9      242.14      296.68      8.60 o 
   8   8   9      569.55      577.13     13.65 o 
  10   8   9      598.03      607.95     12.67 o 
 -11   9   9     1127.71     1131.92     16.60 o 
  -9   9   9       70.49       51.84      4.01 o 
  -7   9   9       32.81       37.87      3.70 o 
  -5   9   9      118.58      109.54      4.52 o 
  -3   9   9      941.62      970.12     12.82 o 
  -1   9   9       96.96      107.00      8.22 o 
   1   9   9       42.90       37.12      4.30 o 
   3   9   9      598.82      534.96     11.38 o 
   5   9   9     1071.94     1105.99     18.62 o 
   7   9   9        6.65       19.89      4.47 o 
  -8  10   9      719.54      787.64     12.10 o 
  -6  10   9        8.68       -1.03      3.40 o 
  -4  10   9     2210.23     2247.88     24.62 o 
  -2  10   9     1511.15     1535.05     20.25 o 
   0  10   9      127.02      111.39      6.41 o 
   2  10   9       56.51       49.62      5.39 o 
   4  10   9      965.82      995.46     17.17 o 
 -20   0  10        4.48        7.62      5.01 o 
 -18   0  10     1912.19     1802.75     22.49 o 
 -16   0  10     1661.03     1620.36     20.31 o 
 -14   0  10       39.24       49.67      3.47 o 
 -12   0  10      459.03      501.27      8.25 o 
 -10   0  10     1979.76     1888.48     21.57 o 
  -8   0  10    24914.24    25822.60    252.71 o 
  -6   0  10     7503.90     7324.80     73.38 o 
  -4   0  10       35.39      113.28      9.18 o 
  -2   0  10      128.36      131.84      3.48 o 
   0   0  10    10295.38     9925.21    125.11 o 
   2   0  10    34648.60    35182.87    382.91 o 
   4   0  10    16202.62    16769.58    183.09 o 
   6   0  10      938.65      946.89     14.65 o 
   8   0  10     2682.37     2538.34     70.51 o 
  10   0  10     6121.77     6156.68    156.50 o 
  12   0  10     5387.42     5403.43    139.30 o 
  14   0  10      724.15      650.06     27.52 o 
  16   0  10       86.15       80.83     12.04 o 
 -21   1  10        1.92       10.75      3.77 o 
 -19   1  10      120.10      141.03      5.93 o 
 -17   1  10     1286.75     1279.24     12.05 o 
 -15   1  10     1490.08     1459.94     13.12 o 
 -13   1  10     1229.11     1291.96     12.14 o 
 -11   1  10      533.68      555.64      6.25 o 
  -9   1  10     1892.80     1782.12     15.29 o 
  -7   1  10    14946.39    14953.40    104.24 o 
  -5   1  10     2627.57     2658.07     21.08 o 
  -3   1  10     1589.09     1551.30     16.65 o 
  -1   1  10     8274.27     8799.39     73.34 o 
   1   1  10    18791.82    18948.55    155.57 o 
   3   1  10    17178.97    17761.96    136.56 o 
   5   1  10       58.05       58.35      2.06 o 
   7   1  10      598.37      541.71      7.43 o 
   9   1  10      216.44      184.07      9.72 o 
  11   1  10     2190.71     2085.84     42.56 o 
  13   1  10     1655.53     1691.54     37.07 o 
  15   1  10      864.68      818.19     32.68 o 
  17   1  10       28.41       16.57      6.88 o 
 -20   2  10       38.59       71.32      5.28 o 
 -18   2  10        2.06        0.84      2.42 o 
 -16   2  10       74.12       60.85      2.64 o 
 -14   2  10      108.21       62.81      2.77 o 
 -12   2  10     6617.46     6511.52     49.50 o 
 -10   2  10     3293.19     3423.60     27.18 o 
  -8   2  10      448.79      445.46      5.61 o 
  -6   2  10        0.30        2.54      1.37 o 
  -4   2  10       50.75       44.42      2.28 o 
  -2   2  10     3375.26     3197.06     28.03 o 
   0   2  10      536.76      580.96      6.18 o 
   2   2  10      653.65      555.38      5.91 o 
   4   2  10      460.47      479.22      5.56 o 
   6   2  10     1316.55     1271.06     14.09 o 
   8   2  10     6154.66     6079.54     57.28 o 
  10   2  10     1169.10     1193.88     18.48 o 
  12   2  10     2494.26     2402.52     38.25 o 
  14   2  10     2576.81     2477.58     53.31 o 
  16   2  10      260.93      256.24     12.73 o 
 -19   3  10      104.50      103.75      4.58 o 
 -17   3  10        5.21       -0.46      2.06 o 
 -15   3  10     1941.87     1921.68     16.40 o 
 -13   3  10     2510.18     2460.94     19.79 o 
 -11   3  10      406.32      364.19      4.96 o 
  -9   3  10     1803.88     1784.31     14.62 o 
  -7   3  10     9197.85     8915.78     66.49 o 
  -5   3  10        4.72        7.86      2.79 o 
  -3   3  10     3647.60     3764.49     36.07 o 
  -1   3  10     3338.96     3680.59     29.99 o 
   1   3  10     2754.42     2654.63     22.18 o 
   3   3  10     7387.31     7416.04     58.55 o 
   5   3  10      309.69      272.76      5.27 o 
   7   3  10        5.89        9.36      2.54 o 
   9   3  10      687.21      666.56      9.89 o 
  11   3  10     3330.49     3227.72     42.01 o 
  13   3  10      254.59      253.15      8.13 o 
  15   3  10     1506.22     1555.62     27.97 o 
 -20   4  10      137.29      115.14      4.72 o 
 -18   4  10       38.98       53.84      3.55 o 
 -16   4  10     2209.03     2130.53     18.11 o 
 -14   4  10      193.23      221.93      5.45 o 
 -12   4  10       25.98       31.48      2.13 o 
 -10   4  10      330.01      347.19      4.91 o 
  -8   4  10     1868.90     1778.07     19.45 o 
  -6   4  10     1662.37     1638.59     15.12 o 
  -4   4  10     2149.85     1948.07     17.39 o 
  -2   4  10     1094.36     1073.07     10.50 o 
   0   4  10     2502.38     2318.64     20.00 o 
   2   4  10       58.09       51.87      2.00 o 
   4   4  10      136.71      123.10      3.81 o 
   6   4  10     2300.28     2288.05     23.71 o 
   8   4  10     3201.29     3251.23     36.45 o 
  10   4  10     2904.40     2841.86     29.30 o 
  12   4  10      686.91      678.89     13.31 o 
  14   4  10      439.19      451.50     10.94 o 
 -19   5  10      831.76      969.55     12.42 o 
 -17   5  10       50.41       45.15      3.30 o 
 -15   5  10      771.55      723.95      9.60 o 
 -13   5  10     1569.04     1513.63     13.54 o 
 -11   5  10     4547.57     4530.27     35.53 o 
  -9   5  10     1004.60     1025.42     11.00 o 
  -7   5  10      266.60      257.15      5.27 o 
  -5   5  10     1946.19     1974.70     18.87 o 
  -3   5  10     5045.01     4712.17     40.71 o 
  -1   5  10     3005.83     2813.30     29.90 o 
   1   5  10      544.26      516.31      6.20 o 
   3   5  10        4.31        4.11      2.54 o 
   5   5  10      500.88      423.87      7.17 o 
   7   5  10     2568.22     2483.34     28.66 o 
   9   5  10      369.87      373.91      6.95 o 
  11   5  10       29.63       24.23      3.05 o 
  13   5  10      141.39      141.97      7.45 o 
 -18   6  10       31.84        7.47      3.72 o 
 -16   6  10      204.42      226.43      6.16 o 
 -14   6  10      112.19      114.89      5.87 o 
 -12   6  10        2.87        1.17      2.40 o 
 -10   6  10     1022.09      945.07     11.25 o 
  -8   6  10      754.36      789.60      9.87 o 
  -6   6  10     2705.52     2658.37     24.67 o 
  -4   6  10     1658.32     1696.34     16.91 o 
  -2   6  10     2601.45     2587.48     24.03 o 
   0   6  10      368.76      298.65      5.36 o 
   2   6  10     2108.34     2069.07     23.89 o 
   4   6  10      112.27      112.57      5.16 o 
   6   6  10     6112.13     6031.39     92.67 o 
   8   6  10      133.31      142.18      5.32 o 
  10   6  10       73.00       84.40      5.34 o 
  12   6  10      198.29      251.05      8.36 o 
 -15   7  10       38.58       28.79      5.05 o 
 -13   7  10      652.09      641.02     10.11 o 
 -11   7  10     3687.70     3589.78     35.52 o 
  -9   7  10      447.16      413.57      7.74 o 
  -7   7  10       23.69       20.02      2.67 o 
  -5   7  10      822.36      772.00     10.44 o 
  -3   7  10       25.48       49.00      6.27 o 
  -1   7  10      282.38      289.41      5.94 o 
   1   7  10      534.44      588.51     10.72 o 
   3   7  10     1944.74     1922.43     25.31 o 
   5   7  10       48.38       48.67      4.30 o 
   7   7  10      102.27      118.70      5.93 o 
   9   7  10      137.80      113.95      5.76 o 
  11   7  10       16.15       25.42      4.30 o 
 -14   8  10        1.64       -8.19      5.46 o 
 -12   8  10      311.73      329.63      8.50 o 
 -10   8  10      363.76      376.90      7.89 o 
  -8   8  10        8.17        5.77      2.89 o 
  -6   8  10      140.75      131.66      5.44 o 
  -4   8  10     9060.28     9004.85     81.59 o 
  -2   8  10     2775.05     2652.46     27.09 o 
   0   8  10     1709.53     1675.07     23.19 o 
   2   8  10      387.66      347.43     12.15 o 
   4   8  10     1655.64     1606.58     22.94 o 
   6   8  10     3768.64     3591.34     44.20 o 
   8   8  10      715.50      725.88     13.96 o 
  10   8  10      908.02      889.49     18.23 o 
 -11   9  10     3233.52     3604.80     36.56 o 
  -9   9  10     1260.96     1332.47     16.65 o 
  -7   9  10       13.71       10.01      3.11 o 
  -5   9  10     1308.88     1326.79     16.21 o 
  -3   9  10     2008.21     2083.00     22.64 o 
  -1   9  10     2060.80     2130.33     28.50 o 
   1   9  10      309.72      288.29      8.60 o 
   3   9  10      681.71      644.49     17.87 o 
   5   9  10     3147.00     3158.14     50.64 o 
   7   9  10     1888.25     2029.97     28.55 o 
  -6  10  10     1754.00     1866.06     21.59 o 
  -4  10  10      881.11      967.50     14.86 o 
  -2  10  10        4.68        4.92      4.15 o 
   0  10  10      542.37      571.28     12.45 o 
   2  10  10      297.38      286.99      9.00 o 
 -21   1  11       19.27       17.37      3.55 o 
 -19   1  11      902.55      879.71     10.19 o 
 -17   1  11       61.94       47.76      2.60 o 
 -15   1  11     4118.33     3768.16     30.64 o 
 -13   1  11      231.75      214.24      5.23 o 
 -11   1  11      719.90      668.56      7.16 o 
  -9   1  11     1642.08     1553.39     12.92 o 
  -7   1  11     4451.23     4073.51     31.67 o 
  -5   1  11     7861.36     7649.91     60.48 o 
  -3   1  11      354.12      341.04      5.18 o 
  -1   1  11     2293.83     2379.70     21.54 o 
   1   1  11     1151.05     1178.63     12.69 o 
   3   1  11     9464.30     9427.36     84.37 o 
   5   1  11     3991.96     3898.65     40.44 o 
   7   1  11     2817.90     2822.73     41.22 o 
   9   1  11      474.49      449.05     15.16 o 
  11   1  11     2491.31     2572.59     53.31 o 
  13   1  11     2471.48     2533.81     51.67 o 
  15   1  11        4.04        1.15      5.37 o 
 -20   2  11      110.97      131.53      4.87 o 
 -18   2  11       22.43       27.85      2.51 o 
 -16   2  11      585.65      622.57      7.45 o 
 -14   2  11      907.61      979.01      9.86 o 
 -12   2  11      423.61      433.59      5.62 o 
 -10   2  11       67.70       73.67      2.64 o 
  -8   2  11     4736.76     4762.83     39.00 o 
  -6   2  11     1542.02     1283.03     12.21 o 
  -4   2  11     5331.82     5322.23     42.72 o 
  -2   2  11       89.00      129.68      2.69 o 
   0   2  11     1956.85     1785.46     15.59 o 
   2   2  11    11048.32    11463.04     95.28 o 
   4   2  11    11480.75    11682.61     96.81 o 
   6   2  11     5707.62     5772.34     79.19 o 
   8   2  11       11.67        9.81      3.72 o 
  10   2  11     5178.94     5366.29     97.89 o 
  12   2  11     1950.16     1989.64     56.75 o 
  14   2  11     1621.77     1557.74     35.27 o 
 -19   3  11     2289.44     2229.74     22.22 o 
 -17   3  11      998.20      985.61     10.76 o 
 -15   3  11      159.34      149.54      3.78 o 
 -13   3  11     1789.21     1778.89     15.12 o 
 -11   3  11     3142.42     3177.76     25.83 o 
  -9   3  11      998.88      941.03     10.19 o 
  -7   3  11      567.78      637.85      7.55 o 
  -5   3  11     1130.01     1071.77     12.47 o 
  -3   3  11     2828.85     2715.05     23.03 o 
  -1   3  11     1685.21     1469.25     13.33 o 
   1   3  11     2263.04     2367.67     20.29 o 
   3   3  11      962.17      962.76      9.65 o 
   5   3  11      431.98      413.41      6.77 o 
   7   3  11     1350.63     1230.34     18.16 o 
   9   3  11      807.38      858.04     16.94 o 
  11   3  11     3930.79     4086.17     76.61 o 
  13   3  11     1288.44     1262.88     29.77 o 
  15   3  11      443.29      485.87     17.02 o 
 -18   4  11      717.13      666.74      9.63 o 
 -16   4  11       17.67       13.70      1.90 o 
 -14   4  11      377.34      394.32      5.70 o 
 -12   4  11     2790.60     2648.43     23.70 o 
 -10   4  11    13694.24    13423.21    105.25 o 
  -8   4  11       31.79       46.26      2.59 o 
  -6   4  11     2749.22     2692.54     23.28 o 
  -4   4  11      325.69      387.14      5.47 o 
  -2   4  11     4309.04     4232.95     36.87 o 
   0   4  11     1471.34     1393.06     13.02 o 
   2   4  11     1420.91     1396.81     12.92 o 
   4   4  11      317.58      254.55      5.33 o 
   6   4  11     2606.14     2541.08     26.38 o 
   8   4  11      629.41      656.12     10.54 o 
  10   4  11      514.85      486.30     10.62 o 
  12   4  11      316.26      361.94     11.13 o 
  14   4  11       71.15       51.91      7.74 o 
 -17   5  11       17.01        8.81      2.99 o 
 -15   5  11        7.04        4.93      2.40 o 
 -13   5  11     1635.19     1650.24     16.50 o 
 -11   5  11        7.20        8.57      2.03 o 
  -9   5  11      322.26      320.43      5.91 o 
  -7   5  11        6.38        5.40      2.03 o 
  -5   5  11       36.84       52.06      2.61 o 
  -3   5  11      816.49      802.41      8.93 o 
  -1   5  11      217.61      234.63      4.14 o 
   1   5  11      665.71      622.14      7.28 o 
   3   5  11     2084.77     2103.34     22.20 o 
   5   5  11        0.78        2.89      2.26 o 
   7   5  11      270.29      293.69      6.87 o 
   9   5  11      254.98      237.06      5.90 o 
  11   5  11      472.78      431.29     10.26 o 
  13   5  11      513.19      490.90     15.67 o 
 -16   6  11      278.77      276.72      8.09 o 
 -14   6  11      663.11      662.94      9.56 o 
 -12   6  11      642.09      642.93      9.21 o 
 -10   6  11       48.47       41.62      3.16 o 
  -8   6  11     1807.39     1766.47     17.90 o 
  -6   6  11     1300.27     1335.79     14.30 o 
  -4   6  11     1183.29     1090.87     12.01 o 
  -2   6  11     3931.49     3694.36     33.10 o 
   0   6  11     1173.85     1171.07     15.06 o 
   2   6  11      294.13      286.30      7.07 o 
   4   6  11       65.11       81.88      4.10 o 
   6   6  11     2413.33     2421.83     31.94 o 
   8   6  11     3311.43     3251.55     36.29 o 
  10   6  11     1153.30     1140.04     15.93 o 
  12   6  11      117.14      120.43      7.94 o 
 -15   7  11       57.62       41.56      5.46 o 
 -13   7  11      134.30      135.23      5.10 o 
 -11   7  11     2553.27     2622.84     27.23 o 
  -9   7  11      490.86      470.46      8.28 o 
  -7   7  11      177.34      171.27      5.03 o 
  -5   7  11      382.08      375.19      7.09 o 
  -3   7  11      241.54      261.46      8.59 o 
  -1   7  11     9006.72     8701.41     85.73 o 
   1   7  11        4.81        2.15      3.44 o 
   3   7  11       96.71       86.64      5.16 o 
   5   7  11     1364.41     1372.87     19.75 o 
   7   7  11     5749.80     5852.82     68.01 o 
   9   7  11     1566.28     1540.60     22.33 o 
 -12   8  11      312.60      343.70      7.70 o 
 -10   8  11       32.00       32.82      3.64 o 
  -8   8  11      987.02     1014.64     13.25 o 
  -6   8  11      561.37      548.86      9.07 o 
  -4   8  11      125.03      136.87      5.66 o 
  -2   8  11     2670.95     2855.45     28.82 o 
   0   8  11        2.38        4.30      3.44 o 
   2   8  11        1.62       -1.29      3.72 o 
   4   8  11       56.91       49.71      4.67 o 
   6   8  11      780.02      858.75     14.82 o 
   8   8  11      898.78      918.68     16.11 o 
  -9   9  11       82.31      110.45      5.53 o 
  -7   9  11      184.39      180.84      6.15 o 
  -5   9  11       74.41       69.27      4.31 o 
  -3   9  11      410.68      392.73      7.94 o 
  -1   9  11      506.08      479.37     10.51 o 
   1   9  11      422.76      414.83      9.86 o 
   3   9  11       66.24       70.25      5.78 o 
   5   9  11      145.07      167.22      7.74 o 
  -4  10  11      552.19      570.56     11.18 o 
  -2  10  11     1464.27     1486.26     25.07 o 
 -20   0  12        8.32        4.91      2.90 o 
 -18   0  12      559.12      508.39      9.84 o 
 -16   0  12       71.79       85.07      4.26 o 
 -14   0  12     2872.43     2724.51     31.06 o 
 -12   0  12    12161.83    11873.66    118.83 o 
 -10   0  12       78.92      119.40      4.95 o 
  -8   0  12       16.93       18.52      2.50 o 
  -6   0  12     7013.91     6951.03     90.06 o 
  -4   0  12     9480.74     8748.45    111.78 o 
  -2   0  12     3700.89     3435.84     45.89 o 
   0   0  12      462.57      531.51     10.23 o 
   2   0  12    19037.41    19396.37    241.50 o 
   4   0  12     9427.41     9524.44    169.15 o 
   6   0  12     2217.06     2211.59     63.63 o 
   8   0  12      540.00      579.55     25.80 o 
  10   0  12       30.28       24.08      8.60 o 
  12   0  12      294.91      307.83     18.92 o 
  14   0  12     1615.01     1580.44     51.59 o 
 -19   1  12       19.40       13.15      2.37 o 
 -17   1  12      825.91      731.73      8.50 o 
 -15   1  12     1838.15     1741.05     15.28 o 
 -13   1  12     1797.40     1793.11     15.30 o 
 -11   1  12     1188.22     1214.24     12.36 o 
  -9   1  12      504.17      603.40      7.38 o 
  -7   1  12      163.43      118.10      3.54 o 
  -5   1  12     5484.79     5362.29     49.48 o 
  -3   1  12     1610.95     1560.21     16.66 o 
  -1   1  12     1644.53     1576.40     16.66 o 
   1   1  12       46.82       45.99      2.37 o 
   3   1  12     5836.26     5703.56     52.38 o 
   5   1  12       66.70       58.89      3.59 o 
   7   1  12      422.68      415.32     14.59 o 
   9   1  12     2140.85     2086.97     43.78 o 
  11   1  12     2706.23     2705.52     57.61 o 
  13   1  12     2341.30     2455.60     51.07 o 
  15   1  12       90.72       69.09      7.83 o 
 -20   2  12       86.05      103.08      4.40 o 
 -18   2  12     1657.19     1666.11     15.35 o 
 -16   2  12      798.00      735.15      8.74 o 
 -14   2  12       32.27       27.28      2.62 o 
 -12   2  12      306.84      308.86      5.56 o 
 -10   2  12     5334.75     5249.91     43.22 o 
  -8   2  12      610.48      549.04      7.36 o 
  -6   2  12     5163.80     5161.31     41.85 o 
  -4   2  12      917.08      889.30      9.92 o 
  -2   2  12      278.73      264.73      4.80 o 
   0   2  12      661.72      587.43      7.68 o 
   2   2  12      193.02      209.94      4.47 o 
   4   2  12      385.36      402.01      8.09 o 
   6   2  12      346.20      330.85      7.50 o 
   8   2  12      740.71      684.61     19.46 o 
  10   2  12     2563.01     2617.40     52.89 o 
  12   2  12      103.57       90.36      8.51 o 
  14   2  12       36.91       36.85      7.30 o 
 -19   3  12        0.74        1.86      2.96 o 
 -17   3  12      404.82      408.30      6.94 o 
 -15   3  12      686.48      668.69      8.73 o 
 -13   3  12     2194.95     2168.39     20.00 o 
 -11   3  12      169.08      184.12      4.30 o 
  -9   3  12      650.29      645.13      7.86 o 
  -7   3  12     1113.31     1095.10     11.10 o 
  -5   3  12     4329.27     4282.46     35.22 o 
  -3   3  12        2.05        4.98      1.46 o 
  -1   3  12     1066.56     1069.72     11.29 o 
   1   3  12       82.37       61.06      3.08 o 
   3   3  12     1972.71     2036.57     23.25 o 
   5   3  12     1101.53     1073.30     17.87 o 
   7   3  12      118.03       84.73      4.33 o 
   9   3  12      225.83      161.82     10.94 o 
  11   3  12      519.88      499.59     17.02 o 
  13   3  12     3438.38     3365.27     66.27 o 
 -18   4  12        2.69        5.73      3.32 o 
 -16   4  12      270.30      292.83      5.85 o 
 -14   4  12      101.20      123.76      5.53 o 
 -12   4  12       46.30       45.79      2.77 o 
 -10   4  12     1068.26     1031.51     11.16 o 
  -8   4  12     2060.25     2002.71     19.49 o 
  -6   4  12     2934.79     2846.95     24.57 o 
  -4   4  12       24.67       19.03      2.06 o 
  -2   4  12      232.44      195.30      3.90 o 
   0   4  12      236.59      168.37      3.65 o 
   2   4  12     2097.70     2114.68     20.26 o 
   4   4  12     2704.05     2851.70     31.87 o 
   6   4  12     3670.14     3599.68     45.35 o 
   8   4  12      210.14      197.26      9.18 o 
  10   4  12     1547.33     1516.88     34.64 o 
  12   4  12     1606.40     1607.23     36.48 o 
 -17   5  12      173.84      169.44      6.24 o 
 -15   5  12        4.56        6.62      2.28 o 
 -13   5  12      174.55      173.22      4.59 o 
 -11   5  12      349.59      334.20      5.91 o 
  -9   5  12     2162.48     2068.44     20.25 o 
  -7   5  12      981.93      966.07     11.90 o 
  -5   5  12       19.17       25.36      2.14 o 
  -3   5  12        4.84        1.61      1.88 o 
  -1   5  12     5070.73     4859.51     39.76 o 
   1   5  12     3922.22     3821.38     31.72 o 
   3   5  12        4.00        5.32      2.28 o 
   5   5  12      535.70      559.49      8.66 o 
   7   5  12     2837.61     2770.75     45.03 o 
   9   5  12     3140.94     3302.69     41.53 o 
  11   5  12     1050.81     1007.77     37.83 o 
 -16   6  12        1.47       -2.17      3.64 o 
 -14   6  12       27.24       24.74      2.89 o 
 -12   6  12     1172.73     1157.74     13.60 o 
 -10   6  12      148.10      133.82      4.41 o 
  -8   6  12     1941.64     1812.31     19.60 o 
  -6   6  12      110.43      108.34      4.15 o 
  -4   6  12        6.09        7.21      2.08 o 
  -2   6  12      570.06      687.73      9.21 o 
   0   6  12     1248.85     1225.39     13.78 o 
   2   6  12      287.91      247.96      7.21 o 
   4   6  12     1007.40      889.94     13.00 o 
   6   6  12      629.08      605.17     12.40 o 
   8   6  12     2583.95     2587.87     34.70 o 
  10   6  12      128.66      135.21      9.18 o 
 -15   7  12      123.73      134.34      7.60 o 
 -13   7  12        0.73       -4.49      2.99 o 
 -11   7  12       10.33        2.63      2.89 o 
  -9   7  12      216.46      215.44      6.74 o 
  -7   7  12      611.43      562.35      8.95 o 
  -5   7  12     1982.53     1896.28     20.73 o 
  -3   7  12       86.49       70.35      4.36 o 
  -1   7  12      930.66      902.32     11.67 o 
   1   7  12        1.14        7.31      3.44 o 
   3   7  12       75.33       85.27      5.16 o 
   5   7  12      134.24      112.33      6.95 o 
   7   7  12       37.15       54.52      4.90 o 
   9   7  12        1.23       13.66      4.03 o 
 -12   8  12      121.81      123.96      5.27 o 
 -10   8  12     1184.56     1216.18     15.24 o 
  -8   8  12     2910.57     3017.52     30.76 o 
  -6   8  12       15.50       10.98      3.97 o 
  -4   8  12      406.76      408.09      8.38 o 
  -2   8  12     2150.92     2150.30     22.86 o 
   0   8  12      644.99      737.88     13.53 o 
   2   8  12      327.18      328.78      8.60 o 
   4   8  12      211.44      191.50      7.07 o 
   6   8  12      927.49      937.70     16.08 o 
  -9   9  12     2710.97     2878.41     33.22 o 
  -7   9  12        3.38       -1.53      3.05 o 
  -5   9  12      243.40      234.29      6.42 o 
  -3   9  12     1084.15     1045.23     15.64 o 
  -1   9  12     1748.91     1899.28     26.39 o 
   1   9  12     1613.78     1680.37     30.76 o 
   3   9  12        9.51        2.58      4.30 o 
 -19   1  13      303.93      245.78      5.60 o 
 -17   1  13      166.23      169.14      4.69 o 
 -15   1  13        4.62       13.53      4.06 o 
 -13   1  13     5754.31     5798.35     47.76 o 
 -11   1  13     1046.05     1012.99     12.66 o 
  -9   1  13      279.23      267.63      5.53 o 
  -7   1  13     2656.44     2550.12     25.74 o 
  -5   1  13     4713.88     4645.23     43.65 o 
  -3   1  13     5038.37     4931.91     45.94 o 
  -1   1  13       36.45       27.94      2.37 o 
   1   1  13      139.51      140.63      3.93 o 
   3   1  13      205.25      189.18      4.51 o 
   5   1  13     1852.84     1879.11     24.53 o 
   7   1  13      348.43      368.06     14.59 o 
   9   1  13      628.37      636.12     20.04 o 
  11   1  13     1118.63     1110.96     29.19 o 
  13   1  13      621.84      693.39     21.25 o 
 -18   2  13       41.58       28.43      2.82 o 
 -16   2  13       89.83      102.22      3.89 o 
 -14   2  13     3666.29     3533.62     30.72 o 
 -12   2  13     7547.64     7372.43     59.71 o 
 -10   2  13     2015.61     1942.52     18.03 o 
  -8   2  13      672.41      724.23      9.82 o 
  -6   2  13      206.59      179.33      4.56 o 
  -4   2  13     1935.54     1807.29     18.86 o 
  -2   2  13     4496.17     4295.69     40.48 o 
   0   2  13      520.74      466.78      7.42 o 
   2   2  13     1395.39     1331.50     14.67 o 
   4   2  13      204.91      217.42      6.07 o 
   6   2  13     6142.56     6406.09     74.50 o 
   8   2  13       48.39       32.77      7.30 o 
  10   2  13      101.91      108.34      8.51 o 
  12   2  13      341.99      366.31     15.81 o 
 -19   3  13       62.76       77.82      4.88 o 
 -17   3  13     1159.40     1131.81     12.96 o 
 -15   3  13     1871.89     1825.25     18.16 o 
 -13   3  13       16.54       16.28      2.45 o 
 -11   3  13     1402.49     1373.65     14.06 o 
  -9   3  13     1131.66     1024.66     11.00 o 
  -7   3  13     3496.73     3273.71     29.88 o 
  -5   3  13     1009.43      897.78     11.11 o 
  -3   3  13      206.45      204.65      4.61 o 
  -1   3  13     1798.50     1696.57     18.16 o 
   1   3  13      989.24      949.08     11.46 o 
   3   3  13      238.29      210.14      7.45 o 
   5   3  13      246.65      280.48      7.38 o 
   7   3  13     1839.71     1897.59     42.32 o 
   9   3  13     2363.23     2304.09     48.02 o 
  11   3  13      538.40      598.50     20.04 o 
  13   3  13     1837.32     1906.80     64.49 o 
 -18   4  13     1023.41     1055.72     13.56 o 
 -16   4  13     1656.82     1713.38     17.45 o 
 -14   4  13       38.29       46.12      3.01 o 
 -12   4  13      858.23      854.41     10.32 o 
 -10   4  13      557.15      534.12      7.84 o 
  -8   4  13     1222.19     1155.00     12.08 o 
  -6   4  13      250.72      264.39      4.93 o 
  -4   4  13      911.41      774.69     10.24 o 
  -2   4  13        2.09       -1.21      2.05 o 
   0   4  13     1380.15     1294.00     14.74 o 
   2   4  13     3216.61     3074.74     38.05 o 
   4   4  13       23.09       19.59      3.50 o 
   6   4  13      103.89       81.06      4.80 o 
   8   4  13     1244.99     1185.90     21.50 o 
  10   4  13      683.65      787.15     22.47 o 
  12   4  13       15.91       18.92      6.08 o 
 -17   5  13       74.36       77.05      4.86 o 
 -15   5  13      311.27      320.62      6.32 o 
 -13   5  13     1456.11     1442.08     15.06 o 
 -11   5  13       92.46       93.27      4.34 o 
  -9   5  13     1904.34     1915.33     18.20 o 
  -7   5  13      496.39      504.74      6.99 o 
  -5   5  13       89.60       72.11      2.81 o 
  -3   5  13      378.19      384.24      5.76 o 
  -1   5  13        7.94        8.96      1.96 o 
   1   5  13      266.01      296.12      8.10 o 
   3   5  13      430.57      396.07      9.34 o 
   5   5  13     2635.11     2677.48     34.25 o 
   7   5  13      393.53      413.48      9.49 o 
   9   5  13        1.43        5.80      4.40 o 
  11   5  13        4.21      -12.90      8.60 o 
 -16   6  13      866.26      942.63     13.97 o 
 -14   6  13       18.71       14.71      2.99 o 
 -12   6  13       31.70       33.20      3.72 o 
 -10   6  13     1261.01     1297.91     14.64 o 
  -8   6  13     1033.90     1012.18     12.00 o 
  -6   6  13     2372.69     2289.98     31.82 o 
  -4   6  13      174.43      154.62      4.40 o 
  -2   6  13        3.80        5.77      2.20 o 
   0   6  13       62.18       90.34      4.26 o 
   2   6  13     1917.31     1869.11     25.38 o 
   4   6  13     1300.92     1190.99     17.86 o 
   6   6  13       22.25       18.81      4.40 o 
   8   6  13     1051.00     1054.85     20.08 o 
  10   6  13     1852.84     1826.41     36.72 o 
 -13   7  13       18.99        9.57      4.23 o 
 -11   7  13      423.43      450.29      8.53 o 
  -9   7  13     4119.79     4099.02     39.92 o 
  -7   7  13     1429.19     1414.71     18.55 o 
  -5   7  13      517.14      476.08      8.05 o 
  -3   7  13       42.86       32.59      4.10 o 
  -1   7  13     2944.61     2996.85     37.12 o 
   1   7  13     3172.11     3274.98     40.11 o 
   3   7  13      750.79      765.27     13.53 o 
   5   7  13        9.15        2.58      4.86 o 
   7   7  13       44.35       58.52      7.30 o 
 -10   8  13      778.09      814.97     11.99 o 
  -8   8  13     1174.81     1237.07     15.75 o 
  -6   8  13     2734.98     2825.13     29.29 o 
  -4   8  13       32.95       38.60      3.70 o 
  -2   8  13      427.08      440.79     10.08 o 
   0   8  13     1558.09     1627.42     22.94 o 
   2   8  13      276.72      330.58      9.00 o 
   4   8  13      180.60      167.24      8.24 o 
  -7   9  13      599.99      567.61     10.99 o 
  -5   9  13      144.95      150.50      5.82 o 
  -3   9  13        1.36       -4.72      3.17 o 
  -1   9  13       97.15       87.42      5.54 o 
   1   9  13       20.08       14.33      6.76 o 
 -18   0  14      122.72      116.98      6.45 o 
 -16   0  14     2310.91     2168.23     33.40 o 
 -14   0  14     2370.87     2302.02     34.81 o 
 -12   0  14     7558.50     7524.84     99.30 o 
 -10   0  14    12529.64    12562.92    201.50 o 
  -8   0  14      175.10      169.15      6.45 o 
  -6   0  14     2347.79     2262.56     32.81 o 
  -4   0  14      478.49      500.35     16.19 o 
  -2   0  14    24009.27    23480.06    293.15 o 
   0   0  14       10.72       14.65      3.44 o 
   2   0  14     6522.73     6418.34     91.95 o 
   4   0  14      868.06      991.96     16.69 o 
   6   0  14      296.73      335.35     20.64 o 
   8   0  14      325.68      287.20     20.64 o 
  10   0  14      520.24      529.68     25.80 o 
  12   0  14     1208.82     1222.74     44.71 o 
 -19   1  14      144.06      142.45      5.27 o 
 -17   1  14      164.93      156.74      5.27 o 
 -15   1  14      340.46      364.28      7.25 o 
 -13   1  14      162.22      180.16      5.10 o 
 -11   1  14       73.77       66.38      3.37 o 
  -9   1  14      578.83      562.10     14.32 o 
  -7   1  14       86.95       67.72      2.99 o 
  -5   1  14     1501.65     1452.62     16.09 o 
  -3   1  14     2053.58     2054.33     21.28 o 
  -1   1  14     3090.71     3017.20     29.53 o 
   1   1  14      692.50      710.09      9.23 o 
   3   1  14      970.17      934.46     11.23 o 
   5   1  14     2271.33     2435.78     31.24 o 
   7   1  14      224.45      242.14     12.16 o 
   9   1  14     1335.15     1395.13     34.05 o 
  11   1  14      148.32      140.78     12.04 o 
  13   1  14      355.59      423.17     17.02 o 
 -18   2  14       75.06       84.59      3.98 o 
 -16   2  14      353.17      362.52      7.25 o 
 -14   2  14        4.81        0.64      2.56 o 
 -12   2  14      251.87      257.34      6.41 o 
 -10   2  14     2695.48     2704.51     29.81 o 
  -8   2  14      366.17      356.62      6.70 o 
  -6   2  14      107.68       80.05      4.39 o 
  -4   2  14        3.48        0.57      2.08 o 
  -2   2  14      136.10      144.47      4.53 o 
   0   2  14      463.07      495.30      7.39 o 
   2   2  14     1286.87     1267.76     14.23 o 
   4   2  14       28.21       27.44      7.69 o 
   6   2  14      183.72      192.61      6.70 o 
   8   2  14        1.19       -6.02      6.08 o 
  10   2  14      133.49      117.86      9.73 o 
  12   2  14       34.40       17.20      7.30 o 
 -17   3  14      584.42      561.25      8.39 o 
 -15   3  14      279.72      273.59      5.76 o 
 -13   3  14     2339.53     2367.02     23.31 o 
 -11   3  14     2462.27     2424.47     25.44 o 
  -9   3  14       13.07       11.38      2.38 o 
  -7   3  14      866.81      818.02     10.88 o 
  -5   3  14      493.96      516.45      8.03 o 
  -3   3  14     5556.29     5472.16     51.07 o 
  -1   3  14     1547.64     1410.04     15.66 o 
   1   3  14        3.49        2.95      2.92 o 
   3   3  14      159.15      151.78      6.07 o 
   5   3  14     1082.57     1142.92     17.66 o 
   7   3  14     2647.06     2713.06     41.00 o 
   9   3  14      604.36      590.50     20.04 o 
  11   3  14      236.52      184.16     13.38 o 
 -16   4  14       11.88        7.10      2.82 o 
 -14   4  14     1774.08     1724.55     17.43 o 
 -12   4  14     2279.69     2275.64     21.22 o 
 -10   4  14     2311.52     2298.72     24.08 o 
  -8   4  14       21.85       25.12      3.85 o 
  -6   4  14      767.01      709.38      9.95 o 
  -4   4  14     1260.81     1264.82     14.45 o 
  -2   4  14      191.51      269.61      5.60 o 
   0   4  14      603.42      641.41      9.11 o 
   2   4  14     2401.74     2232.18     29.32 o 
   4   4  14      250.19      308.08      9.18 o 
   6   4  14     2041.68     2118.16     33.64 o 
   8   4  14     2389.26     2397.92     49.86 o 
  10   4  14      109.93       92.90      9.73 o 
 -15   5  14      479.17      524.79      8.17 o 
 -13   5  14      183.38      200.91      5.18 o 
 -11   5  14      252.37      248.68      5.96 o 
  -9   5  14     1585.48     1549.75     15.55 o 
  -7   5  14     4107.82     4014.50     36.28 o 
  -5   5  14     2985.34     2820.50     28.48 o 
  -3   5  14      449.41      387.28      6.77 o 
  -1   5  14       39.24       23.38      2.63 o 
   1   5  14     3407.26     3554.38     44.13 o 
   3   5  14     1956.87     2093.07     29.04 o 
   5   5  14      544.59      531.30     11.91 o 
   7   5  14      466.40      451.74     11.69 o 
   9   5  14     1043.38     1153.95     42.99 o 
 -14   6  14       88.29       59.11      4.23 o 
 -12   6  14        2.68       -4.08      2.82 o 
 -10   6  14      569.96      563.66      8.74 o 
  -8   6  14     2759.31     2794.77     26.63 o 
  -6   6  14     1725.23     1713.12     17.74 o 
  -4   6  14       11.36        6.29      2.56 o 
  -2   6  14        0.60       -1.35      2.47 o 
   0   6  14     1011.70     1025.59     18.95 o 
   2   6  14     4266.45     4260.27     59.14 o 
   4   6  14     1318.64     1285.23     22.33 o 
   6   6  14       17.03       14.50      4.76 o 
   8   6  14        0.73       -7.62      6.25 o 
 -13   7  14       69.01       83.63      4.68 o 
 -11   7  14       52.80       42.86      4.87 o 
  -9   7  14      269.98      265.39      6.61 o 
  -7   7  14      266.22      296.24      6.73 o 
  -5   7  14        0.46       -4.07      2.72 o 
  -3   7  14        5.92        3.61      2.95 o 
  -1   7  14        4.10        2.29      3.97 o 
   1   7  14        2.64       15.48      4.86 o 
   3   7  14      284.60      302.71     18.06 o 
   5   7  14       10.61       20.79     11.18 o 
 -10   8  14       13.14       13.37      3.53 o 
  -8   8  14     1772.62     1856.51     21.53 o 
  -6   8  14     1897.00     1956.13     21.84 o 
  -4   8  14      520.05      470.47      8.50 o 
  -2   8  14      288.77      312.10     13.57 o 
   0   8  14      159.56      156.23      7.94 o 
   2   8  14     2249.10     2349.61     35.72 o 
 -17   1  15      427.24      463.66      8.53 o 
 -15   1  15        8.18        3.29      2.72 o 
 -13   1  15     1715.76     1761.35     19.92 o 
 -11   1  15     1636.81     1635.32     20.00 o 
  -9   1  15     3262.78     3295.74     32.99 o 
  -7   1  15     2353.43     2383.15     24.78 o 
  -5   1  15      112.07      113.66      3.88 o 
  -3   1  15     4048.57     4034.12     38.99 o 
  -1   1  15      232.74      244.12      5.39 o 
   1   1  15      600.71      605.39      8.59 o 
   3   1  15     1669.23     1604.31     22.34 o 
   5   1  15       18.34        0.86      6.08 o 
   7   1  15     2839.55     2982.07     59.59 o 
   9   1  15       89.37       73.91      9.06 o 
  11   1  15      339.37      326.90     15.81 o 
 -18   2  15     1927.26     1926.44     22.05 o 
 -16   2  15      419.12      401.47      7.82 o 
 -14   2  15      769.65      714.36     10.53 o 
 -12   2  15     3954.94     3960.62     39.25 o 
 -10   2  15     3551.14     3498.71     34.84 o 
  -8   2  15      287.80      306.91      6.39 o 
  -6   2  15      888.90      895.16     11.53 o 
  -4   2  15      732.34      708.51      9.76 o 
  -2   2  15     6298.42     6369.09     59.19 o 
   0   2  15      635.31      614.15      8.80 o 
   2   2  15      160.65      161.32      4.47 o 
   4   2  15       44.83       35.06      3.59 o 
   6   2  15      528.04      594.20     19.46 o 
   8   2  15     1869.85     2008.50     69.65 o 
  10   2  15      320.93      278.95     14.62 o 
 -17   3  15      290.34      345.91      7.61 o 
 -15   3  15      263.11      305.52      6.95 o 
 -13   3  15      494.10      520.71      8.67 o 
 -11   3  15      391.74      389.11      8.03 o 
  -9   3  15      512.39      529.20      8.45 o 
  -7   3  15     1479.41     1457.16     16.66 o 
  -5   3  15     2925.23     2787.08     28.18 o 
  -3   3  15     2121.75     2102.10     22.07 o 
  -1   3  15        5.15        4.80      2.11 o 
   1   3  15      447.65      523.39      7.87 o 
   3   3  15     1135.27     1163.23     17.66 o 
   5   3  15     1448.32     1434.39     21.04 o 
   7   3  15       77.67       77.99      9.06 o 
   9   3  15     1887.11     1954.27     54.17 o 
 -16   4  15       18.53       34.18      3.52 o 
 -14   4  15     1926.79     1976.38     22.16 o 
 -12   4  15       61.02       58.68      3.72 o 
 -10   4  15     1080.62     1039.95     13.29 o 
  -8   4  15       83.67       74.07      3.52 o 
  -6   4  15     3027.71     2972.58     30.07 o 
  -4   4  15      474.29      453.62      8.20 o 
  -2   4  15       34.52       43.77      3.19 o 
   0   4  15      155.58      118.73      4.21 o 
   2   4  15     2049.56     2078.66     30.68 o 
   4   4  15     1841.69     1773.34     24.81 o 
   6   4  15      163.07      117.88      9.95 o 
   8   4  15      186.04      173.76     17.20 o 
  10   4  15        6.08        8.29      6.61 o 
 -15   5  15        1.31       -1.87      2.82 o 
 -13   5  15        0.49        0.89      2.90 o 
 -11   5  15     3696.06     3661.37     36.73 o 
  -9   5  15       38.12       38.75      3.60 o 
  -7   5  15      436.58      445.89      7.96 o 
  -5   5  15       56.49       51.28      6.96 o 
  -3   5  15     1826.15     1774.76     19.57 o 
  -1   5  15     3091.11     2992.01     30.25 o 
   1   5  15        2.81        4.50      3.92 o 
   3   5  15      412.49      409.02     12.16 o 
   5   5  15      246.12      232.73      8.83 o 
   7   5  15      174.55      211.74      9.03 o 
 -14   6  15     1459.51     1556.07     18.57 o 
 -12   6  15      355.79      363.64      7.74 o 
 -10   6  15      447.33      465.83     11.54 o 
  -8   6  15      768.94      787.21     12.23 o 
  -6   6  15     2112.76     2132.09     24.91 o 
  -4   6  15       42.18       34.35      3.26 o 
  -2   6  15       74.98       73.43      3.94 o 
   0   6  15     1306.88     1218.66     21.55 o 
   2   6  15      532.78      628.47     14.29 o 
   4   6  15      649.50      619.98     14.29 o 
   6   6  15       60.67       48.57      5.79 o 
 -11   7  15       41.38       40.76      4.19 o 
  -9   7  15      285.89      279.28      7.47 o 
  -7   7  15     3177.52     3256.31     39.29 o 
  -5   7  15     2675.89     2742.47     33.73 o 
  -3   7  15       12.13        6.14      2.92 o 
  -1   7  15       59.10       48.71      6.08 o 
   1   7  15      759.40      794.52     27.52 o 
   3   7  15     2800.12     3073.23     55.03 o 
  -6   8  15     1230.01     1342.53     19.15 o 
  -4   8  15      211.82      203.53      7.07 o 
  -2   8  15      253.57      242.48     15.48 o 
   0   8  15      104.64      100.79      8.51 o 
 -16   0  16      341.64      363.41     10.68 o 
 -14   0  16      663.09      620.58     14.29 o 
 -12   0  16      187.17      172.25      8.51 o 
 -10   0  16     1048.17     1101.93     27.06 o 
  -8   0  16     1368.23     1363.82     22.56 o 
  -6   0  16     1774.48     1826.92     28.15 o 
  -4   0  16      790.84      753.92     17.59 o 
  -2   0  16      884.31      919.85     16.51 o 
   0   0  16    12024.74    12213.70    155.68 o 
   2   0  16      746.49      619.66     12.89 o 
   4   0  16      552.47      467.77     24.08 o 
   6   0  16      125.12      158.22     15.48 o 
   8   0  16     6533.26     7116.30    184.01 o 
  10   0  16      959.31     1014.65     41.27 o 
 -17   1  16      414.51      500.43      9.46 o 
 -15   1  16      409.22      432.58      8.27 o 
 -13   1  16      182.41      194.10      5.53 o 
 -11   1  16      480.64      470.24      8.32 o 
  -9   1  16     1660.93     1647.16     18.79 o 
  -7   1  16     4674.88     4536.63     43.79 o 
  -5   1  16      540.55      544.53      8.53 o 
  -3   1  16       72.86       77.74      3.32 o 
  -1   1  16      360.59      401.38      6.95 o 
   1   1  16     1050.12     1147.28     13.52 o 
   3   1  16     1011.50      945.40     15.15 o 
   5   1  16       72.63       65.07      9.06 o 
   7   1  16     1581.47     1660.84     38.91 o 
   9   1  16     1055.36     1135.94     30.40 o 
 -16   2  16       27.52       20.50      3.16 o 
 -14   2  16      289.69      322.68      7.11 o 
 -12   2  16      108.86      104.94      4.74 o 
 -10   2  16      646.23      671.19     10.11 o 
  -8   2  16        1.42        8.11      2.38 o 
  -6   2  16      312.67      318.14      6.54 o 
  -4   2  16       30.59       28.82      3.01 o 
  -2   2  16      241.26      199.87      4.94 o 
   0   2  16        0.35       -0.96      1.89 o 
   2   2  16        2.67        4.16      3.02 o 
   4   2  16      213.94      229.78      7.18 o 
   6   2  16       39.55       27.38      7.83 o 
   8   2  16      350.63      365.27     16.38 o 
  10   2  16       30.36       24.34      7.83 o 
 -15   3  16      403.72      398.67      8.08 o 
 -13   3  16      340.73      318.87      8.18 o 
 -11   3  16     3088.68     3012.85     31.13 o 
  -9   3  16     4479.70     4472.23     43.44 o 
  -7   3  16      330.07      314.81      6.54 o 
  -5   3  16       28.65       31.32      2.76 o 
  -3   3  16      533.73      460.26      7.55 o 
  -1   3  16     2632.46     2653.58     27.19 o 
   1   3  16      368.47      402.95      9.30 o 
   3   3  16      377.96      368.68      9.00 o 
   5   3  16       76.96       96.71      7.94 o 
   7   3  16      259.14      294.27     15.16 o 
   9   3  16      559.81      569.86     20.67 o 
 -14   4  16      942.66      979.99     14.46 o 
 -12   4  16      642.81      625.45      9.95 o 
 -10   4  16     2554.89     2533.14     26.80 o 
  -8   4  16     2774.12     2715.45     28.21 o 
  -6   4  16        4.19       -1.64      2.33 o 
  -4   4  16      737.67      697.27     10.11 o 
  -2   4  16     4958.86     4815.51     46.17 o 
   0   4  16     2196.44     2186.72     29.74 o 
   2   4  16     1532.71     1499.41     22.04 o 
   4   4  16      823.65      817.75     14.74 o 
   6   4  16       18.60       33.20      9.85 o 
   8   4  16      831.28      897.39     26.12 o 
 -13   5  16      933.22     1003.99     13.92 o 
 -11   5  16      979.36     1008.92     13.83 o 
  -9   5  16      551.37      593.21      9.74 o 
  -7   5  16     1978.05     1975.65     21.82 o 
  -5   5  16     2277.56     2310.81     24.70 o 
  -3   5  16     2716.29     2661.31     27.59 o 
  -1   5  16       37.98       26.33      4.05 o 
   1   5  16      586.28      617.45     12.68 o 
   3   5  16     5281.88     5333.39     72.46 o 
   5   5  16     1694.22     1815.47     29.38 o 
   7   5  16       39.88       54.45     12.04 o 
 -12   6  16      504.50      534.05     10.26 o 
 -10   6  16        0.52       -2.77      2.96 o 
  -8   6  16        8.89        0.74      3.26 o 
  -6   6  16     1121.93     1112.96     15.42 o 
  -4   6  16      909.43      972.90     13.88 o 
  -2   6  16       20.49       28.15      5.42 o 
   0   6  16      112.62      106.26      6.81 o 
   2   6  16      782.43      793.36     16.93 o 
   4   6  16     1337.45     1473.17     25.57 o 
  -9   7  16       29.82       48.04      4.47 o 
  -7   7  16       22.40       28.56      4.77 o 
  -5   7  16        1.83        2.15      3.44 o 
  -3   7  16      490.98      519.91     15.16 o 
  -1   7  16       20.53       24.97      8.60 o 
   1   7  16        2.15       -1.72      6.88 o 
 -15   1  17     1017.73     1078.06     14.53 o 
 -13   1  17       70.77       76.94      4.35 o 
 -11   1  17      568.00      554.87      9.24 o 
  -9   1  17     1773.46     1721.73     19.70 o 
  -7   1  17     1857.00     1833.25     20.37 o 
  -5   1  17     1931.53     1976.92     21.49 o 
  -3   1  17      135.35      133.56      4.67 o 
  -1   1  17      603.43      657.21      9.52 o 
   1   1  17       44.63       93.11      6.83 o 
   3   1  17      223.19      248.60      7.50 o 
   5   1  17       70.43       57.36      9.06 o 
   7   1  17      604.22      641.76     21.89 o 
 -16   2  17     1354.58     1427.09     17.93 o 
 -14   2  17      366.63      399.47      8.52 o 
 -12   2  17       55.60       53.91      3.77 o 
 -10   2  17      527.15      558.58      9.32 o 
  -8   2  17     3479.20     3469.42     34.92 o 
  -6   2  17     1592.64     1587.21     18.16 o 
  -4   2  17     1584.90     1550.70     17.72 o 
  -2   2  17     3840.68     3744.53     36.86 o 
   0   2  17     3764.88     3836.43     37.58 o 
   2   2  17      684.15      780.71     13.71 o 
   4   2  17       34.82       37.11      7.94 o 
   6   2  17      159.95      159.19     13.38 o 
   8   2  17     1725.40     1905.53     43.78 o 
 -15   3  17      168.29      165.99      6.39 o 
 -13   3  17      513.17      521.88      9.11 o 
 -11   3  17      929.86      931.20     12.95 o 
  -9   3  17     1597.89     1614.17     18.86 o 
  -7   3  17     3826.37     3837.83     38.19 o 
  -5   3  17     1387.92     1339.33     15.95 o 
  -3   3  17      384.90      367.05      6.97 o 
  -1   3  17      133.12      131.77      4.78 o 
   1   3  17     1390.41     1437.61     21.46 o 
   3   3  17      905.27      918.75     15.76 o 
   5   3  17      929.39      922.50     18.95 o 
   7   3  17     1080.33     1120.23     30.40 o 
 -14   4  17      173.08      188.30      6.39 o 
 -12   4  17      316.53      312.36      7.03 o 
 -10   4  17        3.57       -3.74      2.90 o 
  -8   4  17      490.06      482.78      8.40 o 
  -6   4  17       81.42       53.75      3.58 o 
  -4   4  17     1962.04     1912.96     21.15 o 
  -2   4  17      414.92      443.33      7.96 o 
   0   4  17      147.09      143.47      6.72 o 
   2   4  17      199.89      176.10      7.38 o 
   4   4  17     1122.34     1201.33     19.41 o 
   6   4  17      755.65      801.12     24.91 o 
 -11   5  17      106.91      103.52      4.66 o 
  -9   5  17      500.75      532.08      9.24 o 
  -7   5  17      580.18      562.74      9.32 o 
  -5   5  17      241.23      219.40      6.05 o 
  -3   5  17        5.50        2.69      4.74 o 
  -1   5  17      422.74      439.03     10.52 o 
   1   5  17     1940.42     1892.24     30.39 o 
   3   5  17       13.83       13.05      5.24 o 
 -10   6  17      815.91      785.85     12.84 o 
  -8   6  17      166.64      166.87      6.29 o 
  -6   6  17      845.63      873.56     13.10 o 
  -4   6  17     1578.38     1517.20     19.49 o 
  -2   6  17      362.06      442.16     12.07 o 
   0   6  17      705.90      676.47     15.30 o 
   2   6  17      170.28      151.43      9.30 o 
 -14   0  18      981.69     1155.47     21.55 o 
 -12   0  18      202.15      196.97      8.02 o 
 -10   0  18      490.08      514.92     12.70 o 
  -8   0  18     4349.95     4418.70     61.73 o 
  -6   0  18     2633.54     2638.12     39.28 o 
  -4   0  18     6139.00     6011.59     80.70 o 
  -2   0  18      173.87      175.70      9.26 o 
   0   0  18     2207.70     2329.10     34.84 o 
   2   0  18     1974.78     2080.89     65.35 o 
   4   0  18      845.93      901.15     37.83 o 
   6   0  18      164.09      113.50     15.48 o 
 -15   1  18      330.63      355.86      9.22 o 
 -13   1  18       20.33       18.60      3.10 o 
 -11   1  18      795.53      815.46     12.11 o 
  -9   1  18     1047.17      997.65     13.66 o 
  -7   1  18      909.79      900.86     12.52 o 
  -5   1  18     1664.64     1617.31     18.95 o 
  -3   1  18        2.85        1.06      2.49 o 
  -1   1  18        6.52        3.74      2.40 o 
   1   1  18     1776.19     1810.94     22.09 o 
   3   1  18     3003.07     3061.72     62.62 o 
   5   1  18      744.28      712.83     23.10 o 
 -14   2  18      448.09      506.69      9.24 o 
 -12   2  18     1015.81     1088.13     14.53 o 
 -10   2  18       97.11       95.91      4.48 o 
  -8   2  18     1081.61     1048.78     13.96 o 
  -6   2  18      475.32      490.09      8.53 o 
  -4   2  18     2755.64     2798.84     28.90 o 
  -2   2  18      364.32      387.24      7.50 o 
   0   2  18       91.30       87.21      4.53 o 
   2   2  18       14.64       22.66      4.05 o 
   4   2  18      251.24      259.86     14.59 o 
   6   2  18      655.56      649.16     22.47 o 
 -13   3  18       46.91       46.84      3.78 o 
 -11   3  18      608.18      661.75     10.74 o 
  -9   3  18      488.95      494.14      8.90 o 
  -7   3  18      553.11      598.76     15.38 o 
  -5   3  18        3.49        8.49      3.11 o 
  -3   3  18       28.24       27.16      3.15 o 
  -1   3  18      201.03      210.31      6.65 o 
   1   3  18      972.55      988.53     16.78 o 
   3   3  18     1049.98     1115.26     18.69 o 
   5   3  18        0.76       -9.91      6.61 o 
 -12   4  18      470.14      488.64      9.24 o 
 -10   4  18      148.65      159.11      5.74 o 
  -8   4  18     1593.93     1626.97     19.21 o 
  -6   4  18     2823.31     2913.09     30.24 o 
  -4   4  18     1583.11     1575.16     18.36 o 
  -2   4  18     1288.69     1309.61     17.79 o 
   0   4  18     1053.81     1086.75     17.96 o 
   2   4  18      209.06      243.24      8.61 o 
   4   4  18     1258.63     1394.84     21.76 o 
  -9   5  18       78.54       59.33      3.77 o 
  -7   5  18      376.72      336.56      7.32 o 
  -5   5  18      203.55      199.96      6.05 o 
  -3   5  18     1102.28     1096.72     17.12 o 
  -1   5  18     1140.81     1000.02     19.54 o 
   1   5  18        6.84       18.47      5.97 o 
  -4   6  18       86.04      125.26      6.56 o 
 -13   1  19        2.36        6.23      3.11 o 
 -11   1  19       17.44       13.47      3.23 o 
  -9   1  19      320.50      326.59      7.32 o 
  -7   1  19     2707.44     2778.88     33.84 o 
  -5   1  19     2557.76     2566.02     27.40 o 
  -3   1  19      600.07      575.04      9.74 o 
  -1   1  19       12.57       -0.77      4.36 o 
   1   1  19     1760.91     1761.62     25.26 o 
   3   1  19     4690.96     4849.76     93.02 o 
 -12   2  19       65.06       63.71      4.09 o 
 -10   2  19      147.36      162.58      6.05 o 
  -8   2  19     2069.94     2102.79     23.62 o 
  -6   2  19     5027.80     5023.88     48.94 o 
  -4   2  19      985.86     1022.08     13.68 o 
  -2   2  19        4.31        3.10      2.82 o 
   0   2  19      116.01      132.00      9.93 o 
   2   2  19     2236.40     2380.10     32.26 o 
   4   2  19     1414.16     1459.32     37.83 o 
 -11   3  19      532.53      537.48      9.82 o 
  -9   3  19     1106.56     1069.17     14.45 o 
  -7   3  19      381.32      374.05      7.75 o 
  -5   3  19       50.77       53.61      3.84 o 
  -3   3  19      838.55      847.15     12.02 o 
  -1   3  19      913.63      905.13     16.88 o 
   1   3  19      384.37      413.02     10.31 o 
  -8   4  19       34.21       30.39      4.23 o 
  -6   4  19      268.95      282.10      6.97 o 
  -4   4  19      628.64      671.01     10.68 o 
  -2   4  19     1775.83     1858.14     34.75 o 
   0   4  19      123.25      116.21      6.56 o 
 -10   0  20       88.50       94.36      6.45 o 
  -8   0  20     1508.91     1518.83     26.36 o 
  -6   0  20     1542.81     1601.26     27.00 o 
  -4   0  20     3536.88     3714.15     52.95 o 
  -2   0  20       93.27       90.21      7.08 o 
   0   0  20      142.83       97.38      8.25 o 
  -9   1  20     1408.92     1387.25     17.45 o 
  -7   1  20      257.93      242.43      6.89 o 
  -5   1  20      957.62     1062.94     14.32 o 
  -3   1  20      357.99      373.68      7.73 o 
  -1   1  20      229.84      237.66      8.33 o 
   1   1  20     1104.97     1114.98     22.26 o 
  -8   2  20      349.66      343.90      7.75 o 
  -6   2  20       39.39       51.89      3.84 o 
  -4   2  20        7.97        3.41      3.15 o 
  -2   2  20      393.09      398.27      7.92 o 
   0   2  20      310.96      299.14     16.88 o 
  -7   3  20      649.07      624.18     10.68 o 
  -5   3  20     2341.16     2432.68     26.61 o 
  -3   3  20       39.04       35.17      3.62 o 
                                                 
